# Supplementary material for: Genomic profiling reveals spatial intra-tumor heterogeneity in follicular lymphoma
Source: Leukemia. 2018 Feb 8;32(5):1261–5. doi: 10.1038/s41375-018-0043-y (PMC5940637; doi:10.1038/s41375-018-0043-y)
Supplement: Supplementary file 2 — Supplementary Tables [file 41375_2018_43_MOESM2_ESM.xlsx]

## Sheet: Table 1
Table S1: Clinical features and site of biopsy for the nine cases analysed. (M-male, F-female)
Patient ID	Age at Diagnosis (Years)/Sex	Site of Biopsy	Disease Event	Tumor Grade	Clinical Stage
SP1	60/M	Axillary LN	Diagnosis	IIIa	IV
		Skin	Diagnosis	IIIa
SP2	47/F	Inguinal LN	Diagnosis	I	IV
		BM	Diagnosis	N/A
SP3	48/M	Axillary LN	Diagnosis	II	IV
		BM	Diagnosis	N/A
		Cervical LN	Transformation	tFL	IV
		BM	Transformation	tFL
SP4	58/M	Submandibular LN	Progression	II	IV
		Para-aortic LN	Progression	IIIa
		Cervical LN	Transformation	tFL	IV
		Skin	Transformation	IIIa
SP5	75/M	Axillary LN	Progression	IIIa	IV
		Pleural Effusion	Progression	N/A
SP6	48/M	Ascites	Progression	N/A	IV
		Spleen	Progression	N/A
SP7	53/M	Axillary LN	Progression	I	IV
		BM	Progression	N/A
SP8	51/M	Inguinal LN	Diagnosis	I	IV
		BM	Diagnosis	N/A
SP9	57/F	Inguinal LN	Diagnosis	IIIa	IV
		BM	Diagnosis	N/A

## Sheet: Table 2
Table S2: Details of antibodies and fluorochromes used for FACS
Antibody	Clone	Fluorochrome	Manufacturer
Anti-CD20	2H7	Alexa Fluor 700	eBioscience
Anti-CD19	HIB19	Alexa Fluor 700	Biolegend
Anti-CD10	HI10a	APC-Cγ7	Biolegend
Anti-Kappa	MIH26	APC	Biolegend
Anti-Lambda	122	PE	eBioscience
Anti-CD3	HIT3a	FITC	Biolegend
Anti-IgD	IA6-2	FITC	BD Biosciences
Anti-CD34	581	FITC	BD Biosciences
Anti-CD138	MI15	FITC	BD Biosciences
Anti-CD44	IM7	Pe-Cγ7	eBiosciences
Anti-CD38	HB-7	Brilliant Violet 510	Biolegend

## Sheet: Table 3
Table S3: Coverage data for WES
Sample	Tissue source	Mean Agilent exon coverage	% bases >= 10X coverage	FACS sorted	Mclust estimated tumor purity	Sciclone estimated tumor purity
SP1-SK	Tumor	169.06	99.2	NO	0.74	0.75
SP1-LN	Tumor	121.18	87.7	NO	0.68	0.73
SP1-GL	Normal	191.14	99.5	NO
SP2-LN	Tumor	144.48	99.3	YES	0.96	1
SP2-BM	Tumor	117.93	99.2	YES	0.83	0.87
SP2-GL	Normal	108.11	99.1	YES
SP3-LN	Tumor	107.99	99.1	YES	0.97	0.95
SP3-BM	Tumor	110.61	99.1	YES	0.9	1
SP3-tLN	Tumor	124.61	99.3	YES	0.98	0.94
SP3-tBM	Tumor	89.52	99	NO	0.68	0.8
SP3-GL	Normal	107.14	98.8	YES
SP4-LN1	Tumor	159.25	98.6	YES	0.8	0.8
SP4-LN2	Tumor	95.98	98.9	NO	0.62	0.59
SP4-tLN	Tumor	162.73	99.4	NO	0.51	0.61
SP4-tSK	Tumor	116.51	99.7	NO	0.66	0.72
SP4-GL	Normal	102.39	98.8	YES
SP5-LN	Tumor	135.27	99.2	YES	0.94	0.97
SP5-PE	Tumor	148.23	98.6	YES	0.81	0.83
SP5-GL	Normal	145.25	99.3	YES
SP6-AS	Tumor	155.83	99.4	YES	0.97	0.99
SP6-SP	Tumor	164.67	99.4	YES	0.95	0.95
SP6-GL	Normal	187.25	99.4	YES
SP7-LN	Tumor	173.4	99.3	NO	0.72	0.73
SP7-BM	Tumor	158.06	98.7	YES	0.94	0.96
SP7-GL	Normal	150.2	98.7	YES
SP8-LN	Tumor	89.47	98.7	YES	0.82	0.97
SP8-BM	Tumor	112.06	99.4	YES	0.91	1
SP8-GL	Normal	113.4	99.3	YES
SP9-LN	Tumor	93.85	98.8	YES	0.98	0.92
SP9-BM*	Tumor	115.59	97.2	YES	1	1
SP9-GL	Normal	102.31	99.2	YES
*Whole genome amplified sample

## Sheet: Table 4
Table S4: Summary of somatic variants identified in the 22 tumor samples (9 cases)
Sample	Non-synonymous	Synonymous	Immunoglobulin genes	Total Shared Variants	Total Discordant Variants
SP1-SK	76	32	16	102	22
SP1-LN	77	50	15	102	40
SP2-BM	44	36	26	96	10
SP2-LN	44	36	25	96	9
SP3-BM	48	25	19	88	4
SP3-LN	50	23	19	88	4
SP3-tBM	69	29	19	92	25
SP3-tLN	71	36	18	92	33
SP4-LN1	67	35	16	87	31
SP4-LN2	58	29	10	87	10
SP4-tLN	87	41	15	82	61
SP4-tSK	65	31	8	82	22
SP5-LN	56	30	5	86	5
SP5-PE	58	33	5	86	10
SP6-AS	130	61	13	186	18
SP6-SP	120	54	13	186	1
SP7-LN	35	34	40	99	10
SP7-BM	36	40	33	99	10
SP8-LN	68	32	15	57	58
SP8-BM	43	25	12	57	23
SP9-LN	70	26	17	98	15
SP9-BM	98	34	19	98	53

## Sheet: Table 5
Table S5: List of all non-synonymous mutations in the 22 tumor samples (9 cases)
Chr	Position	Ref	Alt	Symbol	Gene	Transcript	Predicted.function	cdna_pos	cds_pos	aa_pos	aa_change	Detail	dbSNP	COSMIC	Samples
CASE SP1																Total Number of Reads: SP1LN	VAF: SP1LN (%)	Tumour Purity Corrected VAF: SP1LN (%)	Total Number of Reads: SP1SK	VAF: SP1SK (%)	Tumour Purity Corrected VAF: SP1SK (%)
chr8	110437384	A	G	PKHD1L1	ENSG00000205038	ENST00000378402	coding	2872	2768	923	H>R	nonsyn	rs4735133	NA	SP1-LN, SP1-SK	8	0.625	0.919118	385	0.0026	0.00351351
chr8	67796120	C	G	MCMDC2	ENSG00000178460	ENST00000313616	coding	1100	964	322	L>V	nonsyn	rs17332410	NA	SP1-LN, SP1-SK	19	0.2632	0.387059	337	0.003	0.00405405
chr1	149939434	G	C	OTUD7B	ENSG00000163113	ENST00000369135	coding	582	287	96	S>C	nonsyn		NA	SP1-LN, SP1-SK	62	0.1129	0.166029	110	0.0091	0.0122973
chr6	146126419	C	T	FBXO30	ENSG00000118496	ENST00000237281	coding	1290	1123	375	V>M	nonsyn	rs9373475	NA	SP1-LN, SP1-SK	78	0.0897	0.131912	498	0.004	0.00540541
chr11	124857708	G	A	CCDC15	ENSG00000149548	ENST00000344762	coding	1845	1586	529	G>D	nonsyn	rs4936966	1352340	SP1-LN, SP1-SK	90	0.0778	0.114412	777	0.0013	0.00175676
chr8	24261526	A	G	ADAMDEC1	ENSG00000134028	ENST00000256412	coding	1551	1331	444	N>S	nonsyn	rs3765124	NA	SP1-LN, SP1-SK	127	0.063	0.0926471	456	0.0022	0.00297297
chr20	17639837	C	T	RRBP1	ENSG00000125844	ENST00000246043	coding	1316	1316	439	G>D	nonsyn	rs113442443	NA	SP1-LN, SP1-SK	210	0.0524	0.0770588	153	0.0523	0.0706757
chr3	49723916	T	G	MST1	ENSG00000173531	ENST00000383728	intronic (splice_site)	NA	NA	NA			rs201139286	1318660	SP1-LN, SP1-SK	27	0.037	0.0544118	20	0.1	0.135135
chr5	96315282	T	G	LNPEP	ENSG00000113441	ENST00000231368	coding	1152	460	154	F>V	nonsyn		NA	SP1-LN, SP1-SK	236	0.0127	0.0186765	226	0.1858	0.251081
chr5	96315352	A	G	LNPEP	ENSG00000113441	ENST00000231368	coding	1222	530	177	Y>C	nonsyn		NA	SP1-LN, SP1-SK	193	0.0052	0.00764706	160	0.2125	0.287162
chr7	141672669	C	T	TAS2R38	ENSG00000257138	ENST00000547270	coding	905	821	274	R>H	nonsyn	rs139085046	484951	SP1-LN, SP1-SK	347	0.0029	0.00426471	273	0.2088	0.282162
chr16	3788618	G	A	CREBBP	ENSG00000005339	ENST00000262367	coding	5146	4336	1446	R>C	nonsyn		88749	SP1-LN, SP1-SK	103	0.6893	1	130	0.7769	1.04986
chrX	142717034	T	C	SLITRK4	ENSG00000179542	ENST00000338017	coding	2267	1891	631	T>A	nonsyn		NA	SP1-LN, SP1-SK	151	0.6887	1	109	0.7798	1.05378
chr11	67290100	C	T	CABP2	ENSG00000167791	ENST00000294288	coding	200	130	44	G>S	nonsyn		NA	SP1-LN, SP1-SK	57	0.6667	0.980441	19	0.7895	1.06689
chr17	4851800	G	A	PFN1	ENSG00000108518	ENST00000572383	coding	169	127	43	R>W	*nonsyn		NA	SP1-LN, SP1-SK	58	0.5345	0.786029	32	0.4375	0.591216
chr2	179411940	T	G	TTN	ENSG00000155657	ENST00000589042	coding	94537	94312	31438	S>R	nonsyn		NA	SP1-LN, SP1-SK	143	0.4615	0.678676	394	0.6066	0.81973
chr2	113940304	A	G	PSD4	ENSG00000125637	ENST00000245796	coding	466	271	91	T>A	nonsyn		NA	SP1-LN, SP1-SK	440	0.4614	0.678529	329	0.5745	0.776351
chr9	115920323	G	A	SLC31A2	ENSG00000136867	ENST00000374220	intronic (splice_site)	NA	NA	NA				NA	SP1-LN, SP1-SK	115	0.4609	0.677794	95	0.3579	0.483649
chr14	85995370	G	A	RP11-497E19.2	ENSG00000258945	ENST00000553678	coding	283	199	67	D>N	nonsyn		NA	SP1-LN, SP1-SK	63	0.4603	0.676912	64	0.4375	0.591216
chr12	57496662	C	A	STAT6	ENSG00000166888	ENST00000300134	coding	1581	1255	419	D>Y	nonsyn		NA	SP1-LN, SP1-SK	116	0.4569	0.671912	132	0.2727	0.368514
chr1	10380143	A	C	KIF1B	ENSG00000054523	ENST00000377081	coding	2237	2158	720	T>P	nonsyn		NA	SP1-LN, SP1-SK	11	0.4545	0.668382	164	0.2683	0.362568
chr22	28194988	G	A	MN1	ENSG00000169184	ENST00000302326	coding	2499	1544	515	P>L	nonsyn		NA	SP1-LN, SP1-SK	81	0.4444	0.653529	43	0.3721	0.502838
chr12	53170846	C	T	KRT76	ENSG00000185069	ENST00000332411	coding	284	230	77	R>Q	nonsyn		416183	SP1-LN, SP1-SK	173	0.4277	0.628971	68	0.5	0.675676
chr17	76548846	C	G	DNAH17	ENSG00000187775	ENST00000389840	coding	2345	2220	740	K>N	nonsyn		NA	SP1-LN, SP1-SK	85	0.4235	0.622794	180	0.3833	0.517973
chr6	151687003	A	G	ZBTB2	ENSG00000181472	ENST00000325144	coding	1339	1198	400	C>R	nonsyn		NA	SP1-LN, SP1-SK	303	0.4158	0.611471	230	0.413	0.558108
chr9	131696061	G	A	PHYHD1	ENSG00000175287	ENST00000308941	coding	613	193	65	G>S	nonsyn		NA	SP1-LN, SP1-SK	64	0.4062	0.597353	65	0.3231	0.436622
chr22	44579290	T	C	PARVG	ENSG00000138964	ENST00000356909	intronic (splice_site)	NA	NA	NA				NA	SP1-LN, SP1-SK	20	0.4	0.588235	16	0.625	0.844595
chr7	141365038	C	T	KIAA1147	ENSG00000257093	ENST00000536163	coding	901	901	301	V>M	nonsyn		NA	SP1-LN, SP1-SK	204	0.3971	0.583971	140	0.3929	0.530946
chr12	7069828	G	A	PTPN6	ENSG00000111679	ENST00000456013	coding	1918	1676	559	S>N	nonsyn		NA	SP1-LN, SP1-SK	121	0.3967	0.583382	67	0.4328	0.584865
chr9	138377509	G	A	PPP1R26	ENSG00000196422	ENST00000356818	coding	1702	1153	385	D>N	nonsyn	rs61737914	NA	SP1-LN, SP1-SK	53	0.3962	0.582647	21	0.619	0.836486
chr7	24904975	T	C	OSBPL3	ENSG00000070882	ENST00000313367	coding	1111	659	220	E>G	nonsyn		NA	SP1-LN, SP1-SK	132	0.3939	0.579265	468	0.3675	0.496622
chr15	79237235	A	T	CTSH	ENSG00000103811	ENST00000220166	coding	199	89	30	L>*	nonsyn:stop-gain		NA	SP1-LN, SP1-SK	90	0.3889	0.571912	84	0.3571	0.482568
chr6	43096868	G	A	PTK7	ENSG00000112655	ENST00000481273	coding	327	257	86	R>H	nonsyn		NA	SP1-LN, SP1-SK	217	0.3779	0.555735	148	0.4257	0.57527
chr10	89487160	C	T	PAPSS2	ENSG00000198682	ENST00000456849	coding	1263	1000	334	R>*	nonsyn:stop-gain	rs121908952	NA	SP1-LN, SP1-SK	80	0.375	0.551471	67	0.4925	0.665541
chr19	36045868	G	A	ATP4A	ENSG00000105675	ENST00000262623	coding	2466	2437	813	L>F	nonsyn		NA	SP1-LN, SP1-SK	131	0.374	0.55	102	0.3333	0.450405
chr15	33895442	C	T	RYR3	ENSG00000198838	ENST00000389232	coding	2111	2041	681	R>W	nonsyn		NA	SP1-LN, SP1-SK	181	0.3702	0.544412	132	0.3939	0.532297
chr11	102575340	C	T	MMP27	ENSG00000137675	ENST00000260229	coding	361	269	90	R>K	nonsyn		NA	SP1-LN, SP1-SK	103	0.3689	0.5425	132	0.3939	0.532297
chr1	1284297	T	C	DVL1	ENSG00000107404	ENST00000378891	coding	196	149	50	K>R	nonsyn		NA	SP1-LN, SP1-SK	79	0.3671	0.539853	83	0.3735	0.50473
chr3	130447487	T	G	PIK3R4	ENSG00000196455	ENST00000356763	coding	2185	1627	543	T>P	nonsyn		NA	SP1-LN, SP1-SK	11	0.3636	0.534706	96	0.3125	0.422297
chr7	148508728	A	T	EZH2	ENSG00000106462	ENST00000320356	coding	2058	1936	646	Y>N	nonsyn		37031	SP1-LN, SP1-SK	75	0.36	0.529412	346	0.4104	0.554595
chr15	79214520	G	C	CTSH	ENSG00000103811	ENST00000220166	coding	1070	960	320	N>K	nonsyn		NA	SP1-LN, SP1-SK	28	0.3571	0.525147	29	0.3103	0.419324
chr7	98591332	T	C	TRRAP	ENSG00000196367	ENST00000359863	coding	10186	9977	3326	V>A	nonsyn		NA	SP1-LN, SP1-SK	246	0.3537	0.520147	201	0.3682	0.497568
chr6	14118190	TG	T	CD83	ENSG00000112149	ENST00000379153	coding	218	47	16	L>L	frameshift:stop-gain		NA	SP1-LN, SP1-SK	179	0.3516	0.517059	110	0.3636	0.491351
chr1	228476460	G	A	OBSCN	ENSG00000154358	ENST00000570156	coding	11571	11497	3833	D>N	nonsyn		NA	SP1-LN, SP1-SK	277	0.3502	0.515	153	0.3464	0.468108
chr3	115395155	C	A	GAP43	ENSG00000172020	ENST00000393780	coding	902	434	145	S>Y	nonsyn		NA	SP1-LN, SP1-SK	144	0.3472	0.510588	109	0.3761	0.508243
chr7	66479466	G	A	TYW1	ENSG00000198874	ENST00000359626	coding	652	488	163	R>Q	nonsyn		NA	SP1-LN, SP1-SK	292	0.3459	0.508676	338	0.3846	0.51973
chr12	49431832	CA	C	KMT2D	ENSG00000167548	ENST00000301067	coding	9307	9307	3103	PD>PM	*frameshift:stop-gain		NA	SP1-LN, SP1-SK	207	0.3412	0.501765	120	0.425	0.574324
chr11	100998400	C	T	PGR	ENSG00000082175	ENST00000263463	coding	1402	1402	468	A>T	nonsyn		NA	SP1-LN, SP1-SK	93	0.3333	0.490147	86	0.314	0.424324
chr8	42587066	G	A	CHRNB3	ENSG00000147432	ENST00000289957	coding	744	616	206	A>T	nonsyn		382540	SP1-LN, SP1-SK	280	0.3286	0.483235	245	0.4531	0.612297
chr18	30350128	A	G	KLHL14	ENSG00000197705	ENST00000583263	coding	591	508	170	Y>H	*nonsyn		NA	SP1-LN, SP1-SK	187	0.3262	0.479706	126	0.2937	0.396892
chr18	3273064	T	A	MYL12B	ENSG00000118680	ENST00000237500	coding	512	168	56	D>E	nonsyn		NA	SP1-LN, SP1-SK	44	0.3182	0.467941	156	0.4295	0.580405
chr1	48703455	A	G	SLC5A9	ENSG00000117834	ENST00000236495	coding	1522	1472	491	Y>C	nonsyn		NA	SP1-LN, SP1-SK	117	0.2906	0.427353	74	0.3784	0.511351
chr2	42588252	G	A	COX7A2L	ENSG00000115944	ENST00000234301	coding	105	50	17	A>V	nonsyn		NA	SP1-LN, SP1-SK	309	0.2816	0.414118	175	0.2686	0.362973
chr2	208485384	G	T	METTL21A	ENSG00000144401	ENST00000272839	coding	470	294	98	H>Q	nonsyn		NA	SP1-LN, SP1-SK	189	0.2804	0.412353	423	0.208	0.281081
chr19	57089551	G	A	ZNF470	ENSG00000197016	ENST00000330619	coding	2440	1754	585	R>K	nonsyn		NA	SP1-LN, SP1-SK	61	0.2787	0.409853	143	0.1469	0.198514
chr10	70442690	C	T	TET1	ENSG00000138336	ENST00000373644	coding	5221	5012	1671	P>L	nonsyn		NA	SP1-LN, SP1-SK	29	0.2759	0.405735	85	0.3882	0.524595
chr13	41240288	C	T	FOXO1	ENSG00000150907	ENST00000379561	coding	447	62	21	R>H	nonsyn		NA	SP1-LN, SP1-SK	27	0.2593	0.381324	22	0.3182	0.43
chr2	85924690	T	C	GNLY	ENSG00000115523	ENST00000524600	coding	459	398	133	V>A	nonsyn		NA	SP1-LN, SP1-SK	62	0.2258	0.332059	30	0.3333	0.450405
chr3	197404386	C	T	KIAA0226	ENSG00000145016	ENST00000389665	coding	2715	2532	844	M>I	nonsyn		NA	SP1-LN, SP1-SK	93	0.2151	0.316324	63	0.381	0.514865
chr7	141873038	C	T	RP11-1220K2.2	ENSG00000257743	ENST00000477922	coding	3625	3571	1191	R>W	nonsyn		NA	SP1-LN, SP1-SK	18	0.1667	0.245147	130	0.4385	0.592568
chr7	105733582	T	A	SYPL1	ENSG00000008282	ENST00000011473	coding	505	458	153	D>V	nonsyn		NA	SP1-LN, SP1-SK	12	0.1667	0.245147	208	0.4135	0.558784
chr4	88536953	G	A	DSPP	ENSG00000152591	ENST00000282478	coding	3172	3139	1047	D>N	nonsyn		NA	SP1-SK	28	0	0	21	0.1905	0.257432
chr2	109524468	C	A	EDAR	ENSG00000135960	ENST00000376651	coding	1338	907	303	D>Y	nonsyn		NA	SP1-SK	185	0	0	168	0.0417	0.0563514
chr14	102552198	A	T	HSP90AA1	ENSG00000080824	ENST00000334701	coding	1074	792	264	Y>*	nonsyn:stop-gain		NA	SP1-SK	351	0	0	288	0.1111	0.150135
chr20	43727124	C	A	KCNS1	ENSG00000124134	ENST00000306117	coding	686	289	97	E>*	nonsyn:stop-gain		NA	SP1-SK	67	0	0	53	0.0943	0.127432
chr5	96315411	T	C	LNPEP	ENSG00000113441	ENST00000231368	coding	1281	589	197	S>P	nonsyn		NA	SP1-SK	149	0	0	221	0.2308	0.311892
chr2	11361427	C	A	ROCK2	ENSG00000134318	ENST00000315872	coding	1605	1156	386	D>Y	nonsyn		NA	SP1-SK	14	0	0	249	0.2691	0.363649
chr1	2489848	C	T	TNFRSF14	ENSG00000157873	ENST00000355716	coding	544	245	82	T>I	nonsyn		NA	SP1-SK	161	0	0	164	0.0427	0.0577027
chr1	231342464	G	A	TRIM67	ENSG00000119283	ENST00000366653	coding	1747	1747	583	A>T	nonsyn		NA	SP1-SK	116	0	0	83	0.2651	0.358243
chr3	147130352	G	T	ZIC1	ENSG00000152977	ENST00000282928	coding	1759	1030	344	A>S	nonsyn		NA	SP1-SK	304	0	0	189	0.1111	0.150135
chr4	56736993	G	T	EXOC1	ENSG00000090989	ENST00000346134	coding	886	753	251	Q>H	nonsyn		NA	SP1-SK	0	0	0	163	0.3988	0.538919
chr1	171302008	G	T	FMO4	ENSG00000076258	ENST00000367749	coding	1118	788	263	R>I	nonsyn		NA	SP1-SK	0	0	0	204	0.5294	0.715405
chr3	164712181	C	T	SI	ENSG00000090402	ENST00000264382	coding	4768	4705	1569	A>T	nonsyn	rs369134336	NA	SP1-SK	0	0	0	55	0.3455	0.466892
chrX	122772822	C	A	THOC2	ENSG00000125676	ENST00000245838	coding	1835	1803	601	L>F	nonsyn		NA	SP1-SK	0	0	0	64	0.0781	0.105541
chr1	216017685	C	G	USH2A	ENSG00000042781	ENST00000307340	coding	9596	9209	3070	G>A	nonsyn		NA	SP1-SK	0	0	0	81	0.4074	0.550541
chr19	53741175	C	A	ZNF677	ENSG00000197928	ENST00000333952	coding	971	805	269	G>*	nonsyn:stop-gain		NA	SP1-SK	0	0	0	125	0.416	0.562162
chr10	26355992	A	G	MYO3A	ENSG00000095777	ENST00000265944	coding	1208	1042	348	I>V	nonsyn	rs3824699	NA	SP1-LN	13	0.4615	0.678676	233	0	0
chr11	60173360	A	G	MS4A14	ENSG00000166928	ENST00000526375	intronic (splice_site)	NA	NA	NA			rs4938941	NA	SP1-LN	9	0.4444	0.653529	231	0	0
chrX	46618224	G	A	SLC9A7	ENSG00000065923	ENST00000328306	coding	267	241	81	L>F	nonsyn		NA	SP1-LN	64	0.2031	0.298676	34	0	0
chr12	29639186	T	C	OVCH1	ENSG00000187950	ENST00000318184	coding	988	988	330	K>E	nonsyn	rs3847680	NA	SP1-LN	15	0.2	0.294118	191	0	0
chr3	43602803	C	T	ANO10	ENSG00000160746	ENST00000292246	coding	1556	1385	462	R>Q	nonsyn	rs3772165	NA	SP1-LN	22	0.1818	0.267353	286	0	0
chr3	8556671	T	G	LMCD1	ENSG00000071282	ENST00000415597	coding	219	50	17	F>C	*nonsyn	rs60137047	NA	SP1-LN	33	0.1212	0.178235	230	0	0
chr6	160196343	A	G	ACAT2	ENSG00000120437	ENST00000541436	coding	878	719	240	K>R	nonsyn	rs25683	NA	SP1-LN	35	0.1143	0.168088	202	0	0
chr17	29111368	A	G	CRLF3	ENSG00000176390	ENST00000324238	coding	1291	1166	389	L>P	nonsyn	rs11867457	NA	SP1-LN	35	0.1143	0.168088	145	0	0
chr16	88926403	T	G	TRAPPC2L	ENSG00000167515	ENST00000565504	coding	421	397	133	C>G	nonsyn		NA	SP1-LN	89	0.1011	0.148676	52	0	0
chr6	30864436	G	A	DDR1	ENSG00000204580	ENST00000324771	coding	2211	1663	555	A>T	nonsyn		NA	SP1-LN	114	0.0877	0.128971	73	0	0
chr3	32022391	C	G	OSBPL10	ENSG00000144645	ENST00000396556	coding	404	281	94	R>T	nonsyn		NA	SP1-LN	51	0.0784	0.115294	19	0	0
chr11	108383676	A	G	EXPH5	ENSG00000110723	ENST00000265843	coding	2669	2558	853	L>P	nonsyn	rs10749920	NA	SP1-LN	79	0.0633	0.0930882	294	0	0
chr15	30053359	C	A	TJP1	ENSG00000104067	ENST00000400011	coding	1247	1005	335	Q>H	nonsyn		NA	SP1-LN	85	0.0588	0.0864706	123	0	0
chr8	110457011	A	G	PKHD1L1	ENSG00000205038	ENST00000378402	coding	5017	4913	1638	Y>C	nonsyn	rs72687015	NA	SP1-LN	104	0.0481	0.0707353	364	0	0
chr6	56965696	C	G	ZNF451	ENSG00000112200	ENST00000370708	coding	660	482	161	S>C	nonsyn	rs3800023	NA	SP1-LN	114	0.0439	0.0645588	347	0	0
chrX	23801853	A	G	SAT1	ENSG00000130066	ENST00000379251	coding	324	145	49	T>A	nonsyn		NA	SP1-LN	46	0.0435	0.0639706	54	0	0
CASE SP2																Total Number of Reads: SP2BM	VAF: SP2BM (%)	Tumour Purity Corrected VAF: SP2BM (%)	Total Number of Reads: SP2LN	VAF: SP2LN (%)	Tumour Purity Corrected VAF: SP2LN (%)
chr18	60985407	C	G	BCL2	ENSG00000171791	ENST00000333681	coding	1392	493	165	E>Q	nonsyn		NA	SP2-BM, SP2-LN	303	0.0132	0.0159036	333	0.3003	0.312813
chr18	60985880	G	T	BCL2	ENSG00000171791	ENST00000333681	coding	919	20	7	T>K	nonsyn		220918	SP2-BM, SP2-LN	179	0.0112	0.013494	233	0.2318	0.241458
chr18	60985889	G	T	BCL2	ENSG00000171791	ENST00000333681	coding	910	11	4	A>D	nonsyn		NA	SP2-BM, SP2-LN	177	0.0056	0.00674699	227	0.2291	0.238646
chr16	3788618	G	A	CREBBP	ENSG00000005339	ENST00000262367	coding	5146	4336	1446	R>C	nonsyn		88749	SP2-BM, SP2-LN	135	0.9852	1	140	1	1
chr3	38627356	G	T	SCN5A	ENSG00000183873	ENST00000333535	coding	2763	2613	871	S>R	nonsyn		NA	SP2-BM, SP2-LN	186	0.4355	0.524699	269	0.5576	0.580833
chr7	34192727	G	T	BMPER	ENSG00000164619	ENST00000297161	coding	2274	1900	634	V>L	nonsyn		NA	SP2-BM, SP2-LN	122	0.4508	0.543133	172	0.5349	0.557188
chr1	147231211	C	A	GJA5	ENSG00000143140	ENST00000369237	coding	248	136	46	G>W	nonsyn		NA	SP2-BM, SP2-LN	256	0.4727	0.569518	263	0.5323	0.554479
chr17	9631423	G	A	USP43	ENSG00000154914	ENST00000285199	coding	2584	2488	830	V>I	nonsyn		95483	SP2-BM, SP2-LN	116	0.4397	0.529759	181	0.5028	0.52375
chr11	62373594	C	T	EML3	ENSG00000149499	ENST00000278845	coding	1667	1600	534	G>R	nonsyn		NA	SP2-BM, SP2-LN	175	0.5657	0.681566	236	0.4364	0.454583
chr5	178634672	C	T	ADAMTS2	ENSG00000087116	ENST00000251582	coding	835	733	245	V>I	nonsyn	rs398829	NA	SP2-BM, SP2-LN	81	0.5679	0.684217	92	0.4348	0.452917
chr12	49441824	C	T	KMT2D	ENSG00000167548	ENST00000301067	coding	4160	4160	1387	G>D	nonsyn		NA	SP2-BM, SP2-LN	130	0.1077	0.129759	137	0.3796	0.395417
chr12	49415846	G	A	KMT2D	ENSG00000167548	ENST00000301067	coding	16501	16501	5501	R>*	nonsyn:stop-gain		88090	SP2-BM, SP2-LN	62	0.129	0.155422	60	0.3667	0.381979
chrX	138664613	T	C	MCF2	ENSG00000101977	ENST00000370573	coding	2572	2572	858	N>D	nonsyn		NA	SP2-BM, SP2-LN	133	0.0827	0.0996386	153	0.3399	0.354063
chr9	35313954	G	A	UNC13B	ENSG00000198722	ENST00000396787	coding	1453	1171	391	A>T	nonsyn		NA	SP2-BM, SP2-LN	167	0.0898	0.108193	233	0.2961	0.308437
chr19	56180078	A	G	U2AF2	ENSG00000063244	ENST00000308924	coding	905	865	289	N>D	nonsyn		NA	SP2-BM, SP2-LN	91	0.0989	0.119157	109	0.2844	0.29625
chr16	88691140	A	AC	ZC3H18	ENSG00000158545	ENST00000452588	coding	2279	2101	701	T>T	frameshift:stop-gain		NA	SP2-BM, SP2-LN	12	0.375	0.451807	28	0.2812	0.292917
chr6	26156811	G	A	HIST1H1E	ENSG00000168298	ENST00000304218	coding	253	193	65	A>T	nonsyn		NA	SP2-BM, SP2-LN	107	0.0748	0.0901205	136	0.2647	0.275729
chr7	100320347	C	T	EPO	ENSG00000130427	ENST00000252723	coding	488	307	103	R>W	nonsyn	rs367645892	39480	SP2-BM, SP2-LN	26	0.0769	0.0926506	32	0.25	0.260417
chr18	72228169	T	C	CNDP1	ENSG00000150656	ENST00000358821	coding	610	382	128	C>R	nonsyn		NA	SP2-BM, SP2-LN	105	0.0286	0.0344578	172	0.25	0.260417
chr7	148508727	T	G	EZH2	ENSG00000106462	ENST00000320356	coding	2059	1937	646	Y>S	nonsyn		37029	SP2-BM, SP2-LN	176	0.0227	0.0273494	232	0.2457	0.255937
chr16	31202739	C	T	FUS	ENSG00000089280	ENST00000568685	coding	1628	1564	522	R>C	nonsyn	rs121909668	NA	SP2-BM, SP2-LN	35	0.3429	0.413133	34	0.2353	0.245104
chr1	116574001	C	T	SLC22A15	ENSG00000163393	ENST00000369503	coding	873	743	248	S>L	nonsyn		NA	SP2-BM, SP2-LN	26	0.3462	0.417108	47	0.1915	0.199479
chr8	20074768	G	A	ATP6V1B2	ENSG00000147416	ENST00000276390	coding	1239	1199	400	R>Q	nonsyn		NA	SP2-BM, SP2-LN	129	0.3798	0.45759	158	0.1835	0.191146
chr12	49444867	GC	G	KMT2D	ENSG00000167548	ENST00000301067	coding	2599	2599	867	P>fs	*nonsyn|frameshift:stop-gain		NA	SP2-BM, SP2-LN	142	0.4366	0.526024	162	0.179	0.186458
chr20	60498665	C	G	CDH4	ENSG00000179242	ENST00000360469	coding	1619	1531	511	H>D	nonsyn		NA	SP2-BM, SP2-LN	280	0.3679	0.443253	356	0.1713	0.178438
chr8	56725654	C	T	TGS1	ENSG00000137574	ENST00000260129	coding	2893	2416	806	P>S	nonsyn		NA	SP2-BM, SP2-LN	87	0.3448	0.415422	117	0.1709	0.178021
chrX	37965870	G	A	SYTL5	ENSG00000147041	ENST00000456733	coding	1602	1246	416	V>I	nonsyn	rs147313343	NA	SP2-BM, SP2-LN	236	0.3983	0.47988	284	0.162	0.16875
chr11	118627025	C	T	DDX6	ENSG00000110367	ENST00000264018	coding	1424	1118	373	R>Q	nonsyn		298635	SP2-BM, SP2-LN	47	0.3617	0.435783	87	0.1609	0.167604
chr4	126336669	G	T	FAT4	ENSG00000196159	ENST00000394329	coding	6564	6551	2184	G>V	nonsyn		NA	SP2-BM, SP2-LN	276	0.3732	0.449639	367	0.1608	0.1675
chr18	60985760	C	A	BCL2	ENSG00000171791	ENST00000333681	coding	1039	140	47	G>V	nonsyn		NA	SP2-BM, SP2-LN	82	0.3659	0.440843	97	0.1546	0.161042
chr7	100645834	A	G	MUC12	ENSG00000205277	ENST00000379442	coding	12419	12419	4140	H>R	nonsyn	rs77650383	NA	SP2-BM, SP2-LN	10	0.2	0.240964	21	0.1429	0.148854
chr4	1388693	C	G	CRIPAK	ENSG00000179979	ENST00000324803	coding	3354	394	132	H>D	nonsyn	rs78906219	228960	SP2-BM, SP2-LN	17	0.2941	0.354337	16	0.125	0.130208
chr9	27949621	A	G	LINGO2	ENSG00000174482	ENST00000308675	coding	1307	1049	350	L>S	nonsyn		NA	SP2-BM, SP2-LN	123	0.3415	0.411446	116	0.1207	0.125729
chr1	207195653	G	A	C1orf116	ENSG00000182795	ENST00000359470	coding	1706	1456	486	R>C	nonsyn	rs373955367	NA	SP2-BM, SP2-LN	105	0.4476	0.539277	103	0.1068	0.11125
chr1	193074750	G	A	GLRX2	ENSG00000023572	ENST00000367440	coding	495	19	7	Q>*	nonsyn:stop-gain		NA	SP2-BM, SP2-LN	40	0.475	0.572289	48	0.0833	0.0867708
chr1	228210589	T	C	WNT3A	ENSG00000154342	ENST00000284523	coding	371	293	98	F>S	nonsyn		NA	SP2-BM, SP2-LN	48	0.2083	0.250964	56	0.0536	0.0558333
chr20	17639864	T	C	RRBP1	ENSG00000125844	ENST00000246043	coding	1289	1289	430	K>R	nonsyn		NA	SP2-BM, SP2-LN	121	0.0413	0.049759	147	0.0476	0.0495833
chr18	60985808	T	G	BCL2	ENSG00000171791	ENST00000333681	coding	991	92	31	D>A	nonsyn		NA	SP2-BM, SP2-LN	142	0.0915	0.110241	196	0.0204	0.02125
chr4	69403527	C	T	UGT2B17	ENSG00000197888	ENST00000317746	coding	1452	1409	470	R>H	nonsyn		NA	SP2-LN	133	0	0	145	0.3241	0.337604
chrX	37653028	G	T	CYBB	ENSG00000165168	ENST00000378588	coding	515	448	150	E>*	nonsyn:stop-gain	CYBBbase_D0025:g.14708G>T	NA	SP2-LN	75	0	0	119	0.2521	0.262604
chr4	2307061	G	T	ZFYVE28	ENSG00000159733	ENST00000290974	coding	1346	1006	336	Q>K	nonsyn		NA	SP2-LN	166	0	0	180	0.2056	0.214167
chr19	19680383	G	A	PBX4	ENSG00000105717	ENST00000251203	coding	930	643	215	R>W	nonsyn		NA	SP2-LN	105	0	0	117	0.2051	0.213646
chr11	93535062	T	C	MED17	ENSG00000042429	ENST00000251871	coding	1677	1390	464	W>R	nonsyn		NA	SP2-LN	23	0	0	30	0.1333	0.138854
chr22	46763712	T	C	CELSR1	ENSG00000075275	ENST00000262738	coding	7993	7993	2665	S>G	nonsyn		NA	SP2-LN	26	0	0	44	0.1136	0.118333
chr1	192545912	C	T	RGS1	ENSG00000090104	ENST00000367459	coding	293	227	76	A>V	nonsyn		NA	SP2-BM	124	0.0968	0.116627	122	0	0
chr2	202359296	T	C	ALS2CR11	ENSG00000155754	ENST00000439140	coding	1813	1768	590	T>A	nonsyn		NA	SP2-BM	146	0.0822	0.0990361	202	0	0
chr18	14764018	T	A	ANKRD30B	ENSG00000180777	ENST00000358984	coding	1334	1154	385	V>D	nonsyn		NA	SP2-BM	241	0.0622	0.0749398	248	0	0
chr10	114799874	G	A	TCF7L2	ENSG00000148737	ENST00000349937	coding	846	541	181	A>T	nonsyn		NA	SP2-BM	99	0.0505	0.0608434	120	0	0
chr4	3015458	G	A	GRK4	ENSG00000125388	ENST00000398052	coding	987	644	215	C>Y	nonsyn		NA	SP2-BM	118	0.0424	0.0510843	167	0	0
chr18	59483221	C	T	RNF152	ENSG00000176641	ENST00000312828	coding	1576	476	159	G>D	nonsyn		NA	SP2-BM	238	0.042	0.0506024	278	0	0
CASE SP3																Total Number of Reads: SP3LN	VAF: SP3LN (%)	Tumour Purity Corrected VAF: SP3LN (%)	Total Number of Reads: SP3BM	VAF: SP3BM (%)	Tumour Purity Corrected VAF: SP3BM (%)	Total Number of Reads: SP3tLN	VAF: SP3tLN (%)	Tumour Purity Corrected VAF: SP3tLN (%)	Total Number of Reads: SP3tBM	VAF: SP3tBM (%)	Tumour Purity Corrected VAF: SP3tBM (%)
chr11	1093289	C	A	MUC2	ENSG00000198788	ENST00000441003	coding	5135	5108	1703	T>N	nonsyn		NA	SP3-LN, SP3-BM, SP3-tLN, SP3-tBM	80	0.05	0.0515464	59	0.0169	0.0187778	106	0.0283	0.0288776	80	0.025	0.0367647
chr16	3786704	A	G	CREBBP	ENSG00000005339	ENST00000262367	coding	5317	4507	1503	Y>H	nonsyn		88744	SP3-LN, SP3-BM, SP3-tLN, SP3-tBM	75	0.9733	1	61	1	1	77	1	1	39	0.6154	0.905
chr3	46563068	C	T	LRRC2	ENSG00000163827	ENST00000296144	coding	1192	1010	337	R>H	nonsyn		NA	SP3-LN, SP3-BM, SP3-tLN, SP3-tBM	31	0.9355	0.964433	58	1	1	53	1	1	24	0.625	0.919118
chr3	53215606	T	C	PRKCD	ENSG00000163932	ENST00000330452	coding	884	523	175	C>R	nonsyn		NA	SP3-LN, SP3-BM, SP3-tLN, SP3-tBM	74	0.9189	0.94732	74	1	1	89	1	1	113	0.6814	1
chrX	48924902	C	T	CCDC120	ENSG00000147144	ENST00000603986	coding	1429	1252	418	P>S	nonsyn		NA	SP3-LN, SP3-BM, SP3-tLN, SP3-tBM	30	0.9	0.927835	39	0.9744	1	40	1	1	34	0.6471	0.951618
chr1	3599746	T	G	TP73	ENSG00000078900	ENST00000354437	intronic (splice_site)	NA	NA	NA				NA	SP3-LN, SP3-BM, SP3-tLN, SP3-tBM	28	0.8929	0.920515	30	1	1	29	1	1	25	0.76	1
chr22	42422817	G	A	WBP2NL	ENSG00000183066	ENST00000329620	coding	656	562	188	G>R	nonsyn		NA	SP3-LN, SP3-BM, SP3-tLN, SP3-tBM	37	0.3243	0.33433	54	0.3333	0.370333	49	1	1	54	0.5	0.735294
chr12	49432474	C	A	KMT2D	ENSG00000167548	ENST00000301067	coding	8665	8665	2889	G>*	nonsyn:stop-gain		NA	SP3-LN, SP3-BM, SP3-tLN, SP3-tBM	115	0.5652	0.58268	100	0.49	0.544444	118	0.6017	0.61398	93	0.3763	0.553382
chr19	15164601	G	A	CASP14	ENSG00000105141	ENST00000221740	coding	283	235	79	V>I	nonsyn	rs143520169	NA	SP3-LN, SP3-BM, SP3-tLN, SP3-tBM	69	0.5652	0.58268	70	0.5571	0.619	75	0.5867	0.598673	47	0.3404	0.500588
chr1	94543303	C	T	ABCA4	ENSG00000198691	ENST00000370225	coding	1584	1497	499	W>*	nonsyn:stop-gain		NA	SP3-LN, SP3-BM, SP3-tLN, SP3-tBM	56	0.5357	0.552268	66	0.4697	0.521889	65	0.5846	0.596531	45	0.4889	0.718971
chr1	206329018	C	CT	CTSE	ENSG00000196188	ENST00000361052	coding	1117	999	333	NG>NW	frameshift:stop-gain		NA	SP3-LN, SP3-BM, SP3-tLN, SP3-tBM	180	0.1778	0.183299	155	0.0774	0.086	205	0.5707	0.582347	133	0.406	0.597059
chr6	37403469	G	A	CMTR1	ENSG00000137200	ENST00000373451	coding	228	64	22	E>K	nonsyn		NA	SP3-LN, SP3-BM, SP3-tLN, SP3-tBM	82	0.4268	0.44	79	0.557	0.618889	140	0.5643	0.575816	101	0.3465	0.509559
chr9	135545559	TG	T	DDX31	ENSG00000125485	ENST00000372159	coding	230	78	26	G>A|E	*nonsyn|frameshift:stop-gain		NA	SP3-LN, SP3-BM, SP3-tLN, SP3-tBM	34	0.5833	0.60134	58	0.4655	0.517222	46	0.5532	0.56449	35	0.4571	0.672206
chr12	49433106	CT	C	KMT2D	ENSG00000167548	ENST00000301067	coding	8265	8265	2755	C>*|W	*nonsyn|frameshift:stop-gain		NA	SP3-LN, SP3-BM, SP3-tLN, SP3-tBM	162	0.5061	0.521753	115	0.4741	0.526778	163	0.5521	0.563367	117	0.4492	0.660588
chr3	38307662	A	G	SLC22A13	ENSG00000172940	ENST00000311856	coding	360	311	104	N>S	nonsyn		NA	SP3-LN, SP3-BM, SP3-tLN, SP3-tBM	86	0.5698	0.587423	91	0.5275	0.586111	97	0.5464	0.557551	71	0.338	0.497059
chr19	22497482	A	T	ZNF729	ENSG00000196350	ENST00000357491	coding	1339	1263	421	K>N	*nonsyn		NA	SP3-LN, SP3-BM, SP3-tLN, SP3-tBM	145	0.5172	0.533196	132	0.4242	0.471333	143	0.5455	0.556633	86	0.3023	0.444559
chr9	135545563	A	C	DDX31	ENSG00000125485	ENST00000372159	coding	226	74	25	L>W	nonsyn		NA	SP3-LN, SP3-BM, SP3-tLN, SP3-tBM	39	0.5897	0.607938	57	0.4912	0.545778	48	0.5417	0.552755	36	0.4722	0.694412
chr19	22497476	TA	T	ZNF729	ENSG00000196350	ENST00000357491	coding	1333	1257	419	LK>LK	*frameshift:stop-gain		NA	SP3-LN, SP3-BM, SP3-tLN, SP3-tBM	147	0.483	0.497938	128	0.3984	0.442667	139	0.5396	0.550612	87	0.2955	0.434559
chr1	174992455	T	G	MRPS14	ENSG00000120333	ENST00000367677	coding	97	90	30	E>D	nonsyn		NA	SP3-LN, SP3-BM, SP3-tLN, SP3-tBM	53	0.4717	0.486289	56	0.4821	0.535667	52	0.5385	0.54949	50	0.38	0.558824
chr15	76019757	G	A	ODF3L1	ENSG00000182950	ENST00000332145	coding	924	701	234	R>Q	nonsyn	rs114887668	NA	SP3-LN, SP3-BM, SP3-tLN, SP3-tBM	153	0.5163	0.532268	130	0.5846	0.649556	147	0.5374	0.548367	128	0.3125	0.459559
chr16	87365085	C	T	FBXO31	ENSG00000103264	ENST00000311635	coding	1442	1429	477	G>S	nonsyn		974583	SP3-LN, SP3-BM, SP3-tLN, SP3-tBM	75	0.4267	0.439897	105	0.5048	0.560889	92	0.5326	0.543469	94	0.3936	0.578824
chr9	99580731	T	C	ZNF782	ENSG00000196597	ENST00000481138	coding	2236	1574	525	H>R	nonsyn		NA	SP3-LN, SP3-BM, SP3-tLN, SP3-tBM	144	0.5278	0.544124	167	0.521	0.578889	183	0.5246	0.535306	119	0.3193	0.469559
chr16	2096326	C	T	NTHL1	ENSG00000065057	ENST00000219066	coding	200	181	61	A>T	nonsyn		NA	SP3-LN, SP3-BM, SP3-tLN, SP3-tBM	82	0.4878	0.502887	105	0.5238	0.582	102	0.5098	0.520204	105	0.4476	0.658235
chr8	97312004	G	A	PTDSS1	ENSG00000156471	ENST00000517309	coding	1009	683	228	G>D	nonsyn		NA	SP3-LN, SP3-BM, SP3-tLN, SP3-tBM	55	0.2	0.206186	71	0.1268	0.140889	63	0.5079	0.518265	43	0.4884	0.718235
chr1	16456083	C	T	EPHA2	ENSG00000142627	ENST00000358432	coding	2826	2671	891	V>M	nonsyn	rs139168333	NA	SP3-LN, SP3-BM, SP3-tLN, SP3-tBM	57	0.614	0.63299	62	0.3548	0.394222	62	0.5	0.510204	40	0.225	0.330882
chr10	79601649	G	C	DLG5	ENSG00000151208	ENST00000372391	coding	1433	1427	476	A>G	nonsyn		NA	SP3-LN, SP3-BM, SP3-tLN, SP3-tBM	63	0.4444	0.458144	55	0.4	0.444444	104	0.5	0.510204	71	0.3239	0.476324
chr1	216061910	G	T	USH2A	ENSG00000042781	ENST00000307340	coding	8468	8081	2694	T>K	nonsyn		NA	SP3-LN, SP3-BM, SP3-tLN, SP3-tBM	73	0.4384	0.451959	89	0.4382	0.486889	86	0.5	0.510204	49	0.3878	0.570294
chr3	196793608	C	T	DLG1	ENSG00000075711	ENST00000346964	coding	2354	2164	722	V>I	nonsyn		NA	SP3-LN, SP3-BM, SP3-tLN, SP3-tBM	66	0.197	0.203093	61	0.1148	0.127556	67	0.4925	0.502551	46	0.2826	0.415588
chr18	6950965	G	A	LAMA1	ENSG00000101680	ENST00000389658	coding	8307	8213	2738	S>L	nonsyn		NA	SP3-LN, SP3-BM, SP3-tLN, SP3-tBM	41	0.6341	0.653711	65	0.4462	0.495778	45	0.4889	0.498878	40	0.375	0.551471
chr15	63102154	G	A	TLN2	ENSG00000171914	ENST00000306829	coding	6694	6694	2232	E>K	nonsyn		NA	SP3-LN, SP3-BM, SP3-tLN, SP3-tBM	238	0.5084	0.524124	242	0.5248	0.583111	259	0.4749	0.484592	145	0.3172	0.466471
chr3	9874827	C	G	TTLL3	ENSG00000214021	ENST00000426895	coding	2042	2023	675	L>V	nonsyn		NA	SP3-LN, SP3-BM, SP3-tLN, SP3-tBM	95	0.3684	0.379794	82	0.4878	0.542	99	0.4747	0.484388	99	0.3636	0.534706
chr1	27057938	C	G	ARID1A	ENSG00000117713	ENST00000324856	coding	2017	1646	549	P>R	nonsyn		NA	SP3-LN, SP3-BM, SP3-tLN, SP3-tBM	155	0.4581	0.472268	128	0.4922	0.546889	167	0.4671	0.476633	115	0.2783	0.409265
chr4	4198967	G	A	OTOP1	ENSG00000163982	ENST00000296358	coding	1619	1594	532	R>C	nonsyn		NA	SP3-LN, SP3-BM, SP3-tLN, SP3-tBM	120	0.45	0.463918	130	0.5154	0.572667	124	0.4597	0.469082	75	0.44	0.647059
chr18	60985875	A	G	BCL2	ENSG00000171791	ENST00000333681	coding	924	25	9	Y>H	nonsyn		NA	SP3-LN, SP3-BM, SP3-tLN, SP3-tBM	177	0.4859	0.500928	187	0.4545	0.505	204	0.4559	0.465204	222	0.4144	0.609412
chr14	61451476	G	A	SLC38A6	ENSG00000139974	ENST00000267488	coding	381	265	89	A>T	nonsyn		NA	SP3-LN, SP3-BM, SP3-tLN, SP3-tBM	78	0.5385	0.555155	88	0.5	0.555556	99	0.4545	0.463776	60	0.4167	0.612794
chr1	27057936	GC	G	ARID1A	ENSG00000117713	ENST00000324856	coding	2015	1644	548	QP>QP	frameshift:stop-gain		NA	SP3-LN, SP3-BM, SP3-tLN, SP3-tBM	154	0.471	0.485567	125	0.48	0.533333	166	0.4518	0.46102	116	0.2821	0.414853
chr5	169468069	A	G	DOCK2	ENSG00000134516	ENST00000256935	coding	3756	3676	1226	K>E	nonsyn		NA	SP3-LN, SP3-BM, SP3-tLN, SP3-tBM	97	0.1856	0.19134	98	0.1633	0.181444	85	0.4471	0.456224	80	0.35	0.514706
chr5	140563062	G	A	PCDHB16	ENSG00000196963	ENST00000361016	coding	2083	928	310	E>K	nonsyn		1062714	SP3-LN, SP3-BM, SP3-tLN, SP3-tBM	199	0.5276	0.543918	206	0.4417	0.490778	217	0.4424	0.451429	171	0.4094	0.602059
chr19	42384800	TATG	T	CD79A	ENSG00000105369	ENST00000221972	coding	747	562	188	YE>*G	pepshift:stop-gain		NA	SP3-LN, SP3-BM, SP3-tLN, SP3-tBM	737*	6.93%*	7.14%*	4899*	5.7%*	6.33%*	40	0.439	0.447959	41	0.3659	0.538088
chr2	207174437	C	T	ZDBF2	ENSG00000204186	ENST00000374423	coding	5571	5185	1729	R>C	nonsyn		476809	SP3-LN, SP3-BM, SP3-tBM	202	0.0446	0.0459794	200	0.02	0.0222222	231	0	0	190	0.0053	0.00779412
chr5	43453784	A	C	C5orf28	ENSG00000151881	ENST00000397080	coding	426	288	96	F>L	nonsyn		NA	SP3-LN, SP3-BM, SP3-tLN	140	0.0714	0.0736082	154	0.0649	0.0721111	166	0.006	0.00612245	103	0	0
chr6	31238027	C	A	HLA-C	ENSG00000204525	ENST00000376228	coding	870	855	285	M>I	nonsyn	rs41540117	NA	SP3-LN, SP3-tLN, SP3-tBM	91	0.022	0.0226804	100	0	0	18	0.1667	0.170102	90	0.0111	0.0163235
chr6	31238029	T	C	HLA-C	ENSG00000204525	ENST00000376228	coding	868	853	285	M>V	nonsyn	rs2308622	NA	SP3-LN, SP3-tLN, SP3-tBM	90	0.0222	0.0228866	100	0	0	19	0.1579	0.161122	87	0.0115	0.0169118
chr1	2492089	C	T	TNFRSF14	ENSG00000157873	ENST00000355716	coding	786	487	163	Q>*	nonsyn:stop-gain		1316868	SP3-LN, SP3-BM	56	0.5179	0.533918	46	0.7826	0.869556	81	0	0	73	0	0
chr6	40399818	G	T	LRFN2	ENSG00000156564	ENST00000338305	coding	1578	1035	345	D>E	nonsyn		NA	SP3-LN, SP3-BM	103	0.3883	0.400309	119	0.4202	0.466889	103	0	0	53	0	0
chr8	20074768	G	A	ATP6V1B2	ENSG00000147416	ENST00000276390	coding	1239	1199	400	R>Q	nonsyn		NA	SP3-LN, SP3-BM	139	0.2878	0.296701	136	0.3676	0.408444	99	0	0	77	0	0
chr10	55616933	A	T	PCDH15	ENSG00000150275	ENST00000320301	intronic (splice_site)	NA	NA	NA				NA	SP3-LN, SP3-BM	59	0.2373	0.244639	62	0.3871	0.430111	65	0	0	45	0	0
chr19	56249652	A	G	NLRP9	ENSG00000185792	ENST00000332836	coding	117	89	30	L>P	nonsyn		NA	SP3-LN, SP3-BM	98	0.2245	0.231443	92	0.0217	0.0241111	134	0	0	86	0	0
chr15	55759334	A	AT	DYX1C1	ENSG00000256061	ENST00000321149	coding	799	431	144	I>N	frameshift:stop-gain		NA	SP3-LN, SP3-BM	82	0.1341	0.138247	110	0.0636	0.0706667	90	0	0	86	0	0
chr8	145756129	C	T	ARHGAP39	ENSG00000147799	ENST00000377307	coding	3192	3107	1036	R>H	nonsyn		NA	SP3-LN, SP3-BM	65	0.0308	0.0317526	53	0.0755	0.0838889	69	0	0	80	0	0
chr20	31023615	A	T	ASXL1	ENSG00000171456	ENST00000375687	coding	3524	3100	1034	K>*	nonsyn:stop-gain		NA	SP3-tBM, SP3-tLN	95	0	0	82	0	0	112	0.0179	0.0182653	70	0.2571	0.378088
chr2	5833943	G	A	SOX11	ENSG00000176887	ENST00000322002	coding	1145	1090	364	D>N	nonsyn		NA	SP3-tBM, SP3-tLN	194	0	0	188	0	0	206	0.0146	0.014898	181	0.2983	0.438676
chr17	37922328	C	A	IKZF3	ENSG00000161405	ENST00000346872	coding	1307	1245	415	M>I	nonsyn		NA	SP3-tBM, SP3-tLN	210	0	0	188	0	0	254	0.0118	0.0120408	191	0.199	0.292647
chr17	80045739	T	C	FASN	ENSG00000169710	ENST00000306749	intronic (splice_site)	NA	NA	NA				NA	SP3-tBM, SP3-tLN	135	0	0	136	0	0	129	0.0078	0.00795918	100	0.24	0.352941
chr7	42950009	T	G	C7orf25	ENSG00000136197	ENST00000431882	coding	688	665	222	H>P	nonsyn		NA	SP3-tBM, SP3-tLN	111	0	0	113	0	0	136	0.0074	0.00755102	94	0.3298	0.485
chr5	171297776	C	T	FBXW11	ENSG00000072803	ENST00000265094	coding	1502	1364	455	R>K	nonsyn		NA	SP3-tBM, SP3-tLN	134	0	0	155	0	0	165	0.0061	0.00622449	126	0.3016	0.443529
chr3	134278155	A	G	CEP63	ENSG00000182923	ENST00000337090	coding	2010	1837	613	T>A	nonsyn		NA	SP3-tBM, SP3-tLN	196	0	0	208	0	0	258	0.0039	0.00397959	177	0.3277	0.481912
chr9	114305346	A	T	ZNF483	ENSG00000173258	ENST00000309235	coding	2289	2131	711	K>*	nonsyn:stop-gain		NA	SP3-tBM, SP3-tLN	269	0	0	261	0	0	322	0.0031	0.00316327	189	0.1481	0.217794
chr7	100677804	C	G	MUC17	ENSG00000169876	ENST00000306151	coding	3171	3107	1036	T>S	nonsyn		NA	SP3-tBM, SP3-tLN	839	0	0	734	0	0	983	0.001	0.00102041	582	0.0876	0.128824
chr7	148508727	T	C	EZH2	ENSG00000106462	ENST00000320356	coding	2059	1937	646	Y>C	nonsyn		37032	SP3-tBM, SP3-tLN	170	0	0	225	0	0	202	0.302	0.308163	139	0.1583	0.232794
chr18	60985632	G	A	BCL2	ENSG00000171791	ENST00000333681	coding	1167	268	90	P>S	nonsyn		NA	SP3-tBM, SP3-tLN	87	0	0	55	0	0	83	0.0723	0.0737755	64	0.0156	0.0229412
chr16	23847566	G	C	PRKCB	ENSG00000166501	ENST00000321728	coding	245	70	24	G>R	nonsyn		NA	SP3-tBM, SP3-tLN	59	0	0	49	0	0	55	0.0182	0.0185714	64	0.4688	0.689412
chr16	23847561	G	A	PRKCB	ENSG00000166501	ENST00000321728	coding	240	65	22	R>H	nonsyn	rs200442462	NA	SP3-tLN	not validated by deep sequencing		0	49	0	0	57	0.2807	0.286429	64	0	0
chrX	41205655	G	A	DDX3X	ENSG00000215301	ENST00000399959	coding	2344	1489	497	A>T	nonsyn		NA	SP3-tLN	65	0	0	58	0	0	48	0.875	0.892857	31	0	0
chr16	70712296	C	A	MTSS1L	ENSG00000132613	ENST00000338779	coding	758	483	161	Q>H	nonsyn		NA	SP3-tLN	47	0	0	40	0	0	53	0.5283	0.539082	37	0	0
chr12	9006781	G	A	A2ML1	ENSG00000166535	ENST00000299698	coding	2828	2648	883	G>D	nonsyn		NA	SP3-tLN	44	0	0	42	0	0	46	0.4783	0.488061	34	0	0
chr6	158485991	G	A	SYNJ2	ENSG00000078269	ENST00000355585	coding	1568	1493	498	G>E	nonsyn		NA	SP3-tLN	43	0	0	57	0	0	68	0.4265	0.435204	38	0	0
chr15	93563404	G	C	CHD2	ENSG00000173575	ENST00000394196	coding	6137	5069	1690	R>P	nonsyn		NA	SP3-tLN	136	0	0	147	0	0	167	0.4132	0.421633	132	0	0
chr4	91230369	G	A	CCSER1	ENSG00000184305	ENST00000333691	coding	1288	934	312	G>R	nonsyn		NA	SP3-tLN	290	0	0	326	0	0	384	0.4115	0.419898	244	0	0
chr19	41209494	C	A	ADCK4	ENSG00000123815	ENST00000324464	coding	1053	751	251	V>F	nonsyn		NA	SP3-tLN	75	0	0	72	0	0	95	0.4105	0.418878	59	0	0
chr15	64706334	T	G	TRIP4	ENSG00000103671	ENST00000261884	coding	1154	1094	365	L>R	nonsyn		NA	SP3-tLN	173	0	0	198	0	0	219	0.3927	0.400714	144	0	0
chr10	101294772	C	T	NKX2-3	ENSG00000119919	ENST00000344586	coding	588	389	130	T>M	nonsyn		NA	SP3-tLN	60	0	0	65	0	0	70	0.3714	0.37898	55	0	0
chr6	43230856	G	A	TTBK1	ENSG00000146216	ENST00000259750	coding	1837	1754	585	R>Q	nonsyn		NA	SP3-tLN	49	0	0	44	0	0	49	0.3673	0.374796	48	0	0
chr16	70908235	C	G	HYDIN	ENSG00000157423	ENST00000393567	coding	11072	10921	3641	D>H	nonsyn		NA	SP3-tLN	77	0	0	73	0	0	97	0.2268	0.231429	58	0	0
chr18	34850755	C	A	CELF4	ENSG00000101489	ENST00000420428	coding	1471	1075	359	A>S	nonsyn		NA	SP3-tLN	74	0	0	70	0	0	79	0.1013	0.103367	29	0	0
chr6	138192470	ATCAT	A	TNFAIP3	ENSG00000118503	ENST00000237289	coding	172	106	36	II>II	frameshift:stop-gain		NA	SP3-tLN	231	0	0	199	0	0	111	0.0901	0.0919388	174	0	0
chr10	106074189	C	G	ITPRIP	ENSG00000148841	ENST00000337478	coding	1793	1621	541	D>H	nonsyn		NA	SP3-tLN	80	0	0	73	0	0	98	0.0816	0.0832653	79	0	0
chr7	150648160	C	A	KCNH2	ENSG00000055118	ENST00000262186	coding	2396	1994	665	R>L	nonsyn		NA	SP3-tLN	73	0	0	67	0	0	72	0.0556	0.0567347	64	0	0
chr13	95886946	A	G	ABCC4	ENSG00000125257	ENST00000376887	coding	564	449	150	I>T	nonsyn		1677746	SP3-tLN	214	0	0	204	0	0	227	0.0308	0.0314286	198	0	0
chr11	61105552	G	A	DAK	ENSG00000149476	ENST00000394900	coding	372	143	48	R>Q	nonsyn	rs140801405	NA	SP3-tBM	72	0	0	43	0	0	38	0	0	53	0.1321	0.194265
chr2	179325150	T	A	DFNB59	ENSG00000204311	ENST00000375129	coding	886	743	248	L>*	nonsyn:stop-gain		NA	SP3-tBM	74	0	0	72	0	0	85	0	0	52	0.0962	0.141471
chr9	100617153	G	C	FOXE1	ENSG00000178919	ENST00000375123	coding	1618	957	319	E>D	nonsyn		NA	SP3-tBM	22	0	0	26	0	0	31	0	0	24	0.25	0.367647
chr7	31008465	A	G	GHRHR	ENSG00000106128	ENST00000326139	coding	120	74	25	H>R	nonsyn		NA	SP3-tBM	89	0	0	95	0	0	124	0	0	95	0.1579	0.232206
chr19	48202027	G	T	GLTSCR1	ENSG00000063169	ENST00000396720	coding	3579	3385	1129	D>Y	nonsyn		NA	SP3-tBM	84	0	0	81	0	0	66	0	0	81	0.1111	0.163382
chrX	29959848	T	C	IL1RAPL1	ENSG00000169306	ENST00000302196	coding	1138	1138	380	C>R	nonsyn		NA	SP3-tBM	74	0	0	72	0	0	66	0	0	50	0.1	0.147059
chr4	62849203	G	GT	LPHN3	ENSG00000150471	ENST00000509896	coding	3291	3118	1040	V>V	frameshift:stop-gain		NA	SP3-tBM	99	0	0	97	0	0	106	0	0	68	0.2206	0.324412
chr11	56057770	T	C	OR8H1	ENSG00000181693	ENST00000313022	coding	797	769	257	T>A	nonsyn		NA	SP3-tBM	170	0	0	148	0	0	226	0	0	126	0.0476	0.07
chr7	77256166	G	T	PTPN12	ENSG00000127947	ENST00000248594	coding	1442	1170	390	K>N	nonsyn		NA	SP3-tBM	222	0	0	207	0	0	234	0	0	201	0.0398	0.0585294
chr9	4583076	T	A	SLC1A1	ENSG00000106688	ENST00000262352	coding	1468	1232	411	V>E	nonsyn		NA	SP3-tBM	99	0	0	99	0	0	102	0	0	76	0.2763	0.406324
chr3	9166414	C	A	SRGAP3	ENSG00000196220	ENST00000383836	coding	683	255	85	Q>H	nonsyn		NA	SP3-tBM	62	0	0	76	0	0	75	0	0	68	0.2941	0.4325
chr14	21831608	T	C	SUPT16H	ENSG00000092201	ENST00000216297	coding	1627	1288	430	I>V	nonsyn		NA	SP3-tBM	50	0	0	42	0	0	48	0	0	42	0.2381	0.350147
chr1	3542076	C	T	TPRG1L	ENSG00000158109	ENST00000344579	coding	313	290	97	T>I	nonsyn		NA	SP3-tBM	40	0	0	23	0	0	38	0	0	45	0.0889	0.130735
chr11	4626369	C	A	TRIM68	ENSG00000167333	ENST00000300747	coding	656	366	122	Q>H	nonsyn		NA	SP3-tBM	128	0	0	119	0	0	131	0	0	99	0.0808	0.118824
chr2	27844233	T	A	ZNF512	ENSG00000243943	ENST00000355467	coding	1692	1609	537	S>T	nonsyn		NA	SP3-tBM	71	0	0	79	0	0	86	0	0	70	0.0714	0.105
CASE SP4																Total Number of Reads: SP4LN1	VAF: SP4LN1 (%)	Tumour Purity Corrected VAF: SP4LN1 (%)	Total Number of Reads: SP4LN2	VAF: SP4LN2 (%)	Tumour Purity Corrected VAF: SP4LN2 (%)	Total Number of Reads: SP4tLN	VAF: SP4tLN (%)	Tumour Purity Corrected VAF: SP4tLN (%)	Total Number of Reads: SP4tSK	VAF: SP4tSK (%)	Tumour Purity Corrected VAF: SP4tSK (%)
chr12	665891	G	T	B4GALNT3	ENSG00000139044	ENST00000266383	coding	2252	2239	747	A>S	nonsyn		NA	SP4-LN1, SP4-LN2, SP4-tLN, SP4-tSK	70	0.0143	0.017875	108	0.0278	0.0448387	153	0.0915	0.179412	76	0.3421	0.518333
chr5	112339641	G	A	DCP2	ENSG00000172795	ENST00000389063	coding	1007	809	270	R>Q	nonsyn		NA	SP4-LN1, SP4-LN2, SP4-tLN, SP4-tSK	149	0.0268	0.0335	103	0.0097	0.0156452	190	0.0684	0.134118	93	0.4194	0.635455
chr2	141294165	T	G	LRP1B	ENSG00000168702	ENST00000389484	coding	8599	7627	2543	K>Q	nonsyn		NA	SP4-LN1, SP4-LN2, SP4-tLN, SP4-tSK	369	0.0352	0.044	231	0.013	0.0209677	316	0.0759	0.148824	199	0.3518	0.53303
chr2	169781229	G	A	ABCB11	ENSG00000073734	ENST00000263817	coding	3828	3703	1235	R>*	nonsyn:stop-gain		50906	SP4-LN1, SP4-LN2, SP4-tLN, SP4-tSK	489	0.0327	0.040875	362	0.0083	0.0133871	582	0.0086	0.0168627	287	0.0244	0.0369697
chr12	49448801	GT	G	KMT2D	ENSG00000167548	ENST00000301067	coding	58	58	20	P>fs	*nonsyn|frameshift:stop-gain		NA	SP4-LN1, SP4-LN2, SP4-tLN, SP4-tSK	193	0.4175	0.521875	46	0.3261	0.525968	86	0.2759	0.54098	50	0.22	0.333333
chr1	240071467	CT	C	CHRM3	ENSG00000133019	ENST00000255380	coding	1495	716	239	A>A	frameshift:stop-gain		NA	SP4-LN1, SP4-LN2, SP4-tLN, SP4-tSK	169	0.3824	0.478	144	0.3288	0.530323	205	0.3301	0.647255	63	0.4127	0.625303
chr12	49422724	G	GT	KMT2D	ENSG00000167548	ENST00000301067	coding	14269	14269	4757	P>T	frameshift:stop-gain		NA	SP4-LN1, SP4-LN2, SP4-tLN, SP4-tSK	103	0.3462	0.43275	70	0.3143	0.506935	133	0.3083	0.60451	61	0.3115	0.47197
chr7	94881103	CAGAA	C	PPP1R9A	ENSG00000158528	ENST00000433360	coding	2708	2426	809	AE>AE	frameshift:stop-gain		NA	SP4-LN1, SP4-LN2, SP4-tLN, SP4-tSK	143	0.375	0.46875	163	0.2699	0.435323	290	0.3828	0.750588	127	0.2598	0.393636
chr10	116730191	G	GC	TRUB1	ENSG00000165832	ENST00000298746	coding	649	588	196	VP>VP	frameshift:stop-gain		NA	SP4-LN1, SP4-LN2, SP4-tLN, SP4-tSK	51	0.3462	0.43275	49	0.449	0.724194	74	0.28	0.54902	52	0.434	0.657576
chr18	9255760	A	G	ANKRD12	ENSG00000101745	ENST00000262126	coding	2735	2495	832	D>G	nonsyn		NA	SP4-LN1, SP4-LN2, SP4-tLN, SP4-tSK	91	0.3077	0.384625	58	0.2586	0.417097	99	0.2525	0.495098	61	0.3934	0.596061
chr10	37508446	A	T	ANKRD30A	ENSG00000148513	ENST00000374660	coding	4094	3995	1332	Y>F	nonsyn		NA	SP4-LN1, SP4-LN2, SP4-tLN, SP4-tSK	131	0.458	0.5725	145	0.2828	0.456129	176	0.3125	0.612745	80	0.4125	0.625
chr9	33385762	C	T	AQP7	ENSG00000165269	ENST00000297988	coding	800	628	210	V>M	nonsyn	rs201192248	NA	SP4-LN1, SP4-LN2, SP4-tLN, SP4-tSK	68	0.4559	0.569875	14	0.2143	0.345645	39	0.2821	0.553137	33	0.1515	0.229545
chr14	92563166	C	A	ATXN3	ENSG00000066427	ENST00000393287	coding	99	41	14	C>F	nonsyn		NA	SP4-LN1, SP4-LN2, SP4-tLN, SP4-tSK	184	0.375	0.46875	132	0.2879	0.464355	181	0.2652	0.52	107	0.3458	0.523939
chr16	55860139	G	A	CES1	ENSG00000198848	ENST00000360526	coding	432	329	110	P>L	nonsyn		NA	SP4-LN1, SP4-LN2, SP4-tLN, SP4-tSK	243	0.1687	0.210875	99	0.0909	0.146613	185	0.0811	0.15902	121	0.2149	0.325606
chr5	79025024	C	T	CMYA5	ENSG00000164309	ENST00000446378	coding	467	436	146	R>C	nonsyn		NA	SP4-LN1, SP4-LN2, SP4-tLN, SP4-tSK	321	0.3925	0.490625	122	0.3115	0.502419	194	0.3814	0.747843	104	0.3558	0.539091
chr6	56475349	T	C	DST	ENSG00000151914	ENST00000370754	coding	5060	5060	1687	E>G	nonsyn		NA	SP4-LN1, SP4-LN2, SP4-tLN, SP4-tSK	31	0.4839	0.604875	29	0.4138	0.667419	42	0.2619	0.513529	29	0.4483	0.679242
chr22	41566488	G	C	EP300	ENSG00000100393	ENST00000263253	coding	5584	4365	1455	Q>H	nonsyn		1308207	SP4-LN1, SP4-LN2, SP4-tLN, SP4-tSK	222	0.3919	0.489875	132	0.3106	0.500968	214	0.2944	0.577255	117	0.3103	0.470152
chr3	10084289	A	G	FANCD2	ENSG00000144554	ENST00000287647	coding	923	830	277	D>G	nonsyn		NA	SP4-LN1, SP4-LN2, SP4-tLN, SP4-tSK	141	0.4539	0.567375	129	0.3101	0.500161	150	0.3	0.588235	100	0.35	0.530303
chr19	13065176	C	T	GADD45GIP1	ENSG00000179271	ENST00000316939	coding	539	515	172	S>N	nonsyn		NA	SP4-LN1, SP4-LN2, SP4-tLN, SP4-tSK	136	0.4632	0.579	78	0.2949	0.475645	117	0.2821	0.553137	70	0.4	0.606061
chr8	145731254	A	T	GPT	ENSG00000167701	ENST00000394955	coding	986	763	255	I>F	nonsyn		NA	SP4-LN1, SP4-LN2, SP4-tLN, SP4-tSK	27	0.3704	0.463	62	0.3065	0.494355	84	0.3095	0.606863	340	0.3529	0.534697
chr16	27268845	C	T	NSMCE1	ENSG00000169189	ENST00000361439	coding	147	47	16	R>Q	nonsyn		NA	SP4-LN1, SP4-LN2, SP4-tLN, SP4-tSK	131	0.3359	0.419875	110	0.3182	0.513226	168	0.2976	0.583529	75	0.3733	0.565606
chr6	86195019	G	A	NT5E	ENSG00000135318	ENST00000257770	coding	867	818	273	R>Q	nonsyn		NA	SP4-LN1, SP4-LN2, SP4-tLN, SP4-tSK	119	0.4202	0.52525	98	0.2245	0.362097	156	0.3141	0.615882	43	0.5814	0.880909
chr11	55339695	G	A	OR4C16	ENSG00000181935	ENST00000314634	coding	92	92	31	R>H	nonsyn		240983	SP4-LN1, SP4-LN2, SP4-tLN, SP4-tSK	371	0.4609	0.576125	273	0.3553	0.573065	359	0.3287	0.64451	186	0.4086	0.619091
chr11	124413492	G	A	OR8B12	ENSG00000170953	ENST00000306842	coding	84	59	20	P>L	nonsyn	rs138322592	1297774	SP4-LN1, SP4-LN2, SP4-tLN, SP4-tSK	289	0.4048	0.506	151	0.3179	0.512742	250	0.304	0.596078	143	0.4476	0.678182
chr17	72920980	G	A	OTOP2	ENSG00000183034	ENST00000331427	coding	345	253	85	V>M	nonsyn		1479988	SP4-LN1, SP4-LN2, SP4-tLN, SP4-tSK	178	0.3764	0.4705	69	0.3333	0.537581	178	0.3371	0.66098	305	0.4098	0.620909
chr17	10728881	C	T	PIRT	ENSG00000233670	ENST00000580256	coding	721	82	28	A>T	nonsyn	rs370826067	NA	SP4-LN1, SP4-LN2, SP4-tLN, SP4-tSK	104	0.4712	0.589	53	0.4528	0.730323	88	0.2727	0.534706	39	0.3333	0.505
chr10	6533666	G	A	PRKCQ	ENSG00000065675	ENST00000263125	coding	869	769	257	R>W	nonsyn		NA	SP4-LN1, SP4-LN2, SP4-tLN, SP4-tSK	150	0.3867	0.483375	53	0.3396	0.547742	71	0.3521	0.690392	30	0.2667	0.404091
chr8	18729719	C	T	PSD3	ENSG00000156011	ENST00000327040	coding	758	655	219	A>T	nonsyn		NA	SP4-LN1, SP4-LN2, SP4-tLN, SP4-tSK	332	0.4187	0.523375	187	0.3316	0.534839	201	0.4229	0.829216	146	0.274	0.415152
chr6	36689544	G	A	RAB44	ENSG00000255587	ENST00000229824	coding	1314	1315	439	A>T	nonsyn		NA	SP4-LN1, SP4-LN2, SP4-tLN, SP4-tSK	68	0.4412	0.5515	45	0.4889	0.788548	62	0.3065	0.60098	60	0.4167	0.631364
chr12	113334530	A	G	RPH3A	ENSG00000089169	ENST00000389385	coding	2527	2030	677	K>R	nonsyn		NA	SP4-LN1, SP4-LN2, SP4-tLN, SP4-tSK	118	0.4322	0.54025	37	0.4324	0.697419	88	0.2614	0.512549	53	0.3208	0.486061
chr1	237811894	C	T	RYR2	ENSG00000198626	ENST00000366574	coding	7810	7493	2498	A>V	nonsyn	rs374191985	72523	SP4-LN1, SP4-LN2, SP4-tLN, SP4-tSK	57	0.4211	0.526375	64	0.2812	0.453548	78	0.4487	0.879804	48	0.3542	0.536667
chr9	127790725	C	T	SCAI	ENSG00000173611	ENST00000373549	coding	487	428	143	R>H	nonsyn		NA	SP4-LN1, SP4-LN2, SP4-tLN, SP4-tSK	98	0.4082	0.51025	107	0.3271	0.527581	126	0.2619	0.513529	113	0.3628	0.549697
chr14	64518597	C	T	SYNE2	ENSG00000054654	ENST00000554584	coding	8116	8065	2689	P>S	nonsyn		NA	SP4-LN1, SP4-LN2, SP4-tLN, SP4-tSK	329	0.3982	0.49775	211	0.3128	0.504516	264	0.3598	0.70549	167	0.3054	0.462727
chr6	167797878	G	A	TCP10	ENSG00000203690	ENST00000460930	coding	43	43	15	R>W	nonsyn		NA	SP4-LN1, SP4-LN2, SP4-tLN, SP4-tSK	34	0.3824	0.478	31	0.2903	0.468226	86	0.2674	0.524314	34	0.2059	0.31197
chr8	30704225	A	G	TEX15	ENSG00000133863	ENST00000256246	coding	2384	2309	770	L>P	nonsyn		NA	SP4-LN1, SP4-LN2, SP4-tLN, SP4-tSK	89	0.427	0.53375	110	0.3273	0.527903	152	0.2434	0.477255	50	0.42	0.636364
chr16	8619798	G	A	TMEM114	ENSG00000232258	ENST00000568335	coding	348	349	117	R>W	nonsyn		NA	SP4-LN1, SP4-LN2, SP4-tLN, SP4-tSK	109	0.3211	0.401375	55	0.2727	0.439839	104	0.3269	0.64098	176	0.3295	0.499242
chrX	150573454	A	T	VMA21	ENSG00000160131	ENST00000370361	coding	518	395	132	H>L	nonsyn		NA	SP4-LN1, SP4-LN2, SP4-tLN, SP4-tSK	39	0.8205	1	35	0.6	0.967742	32	0.6875	1	17	0.7647	1
chr1	120166182	G	A	ZNF697	ENSG00000143067	ENST00000421812	coding	904	784	262	R>C	nonsyn		NA	SP4-LN1, SP4-LN2, SP4-tLN, SP4-tSK	26	0.3846	0.48075	33	0.2424	0.390968	41	0.3171	0.621765	172	0.4419	0.669545
chr16	3788655	A	C	CREBBP	ENSG00000005339	ENST00000262367	coding	5109	4299	1433	Y>*	nonsyn:stop-gain		NA	SP4-LN1, SP4-LN2, SP4-tLN, SP4-tSK	204	0.8529	1.06612	132	0.6288	1	187	0.631	1	127	0.7008	1
chr1	39895522	G	T	MACF1	ENSG00000127603	ENST00000567887	coding	17180	17023	5675	E>*	nonsyn:stop-gain		NA	SP4-LN1, SP4-LN2, SP4-tLN, SP4-tSK	68	0.2941	0.367625	50	0.26	0.419355	71	0.3099	0.607647	57	0.3333	0.505
chr1	2493171	G	A	TNFRSF14	ENSG00000157873	ENST00000355716	coding	910	611	204	W>*	nonsyn:stop-gain		NA	SP4-LN1, SP4-LN2, SP4-tLN, SP4-tSK	42	0.8095	1	76	0.3553	0.573065	131	0.4733	0.928039	78	0.6026	0.91303
chr12	92539257	C	T	BTG1	ENSG00000133639	ENST00000256015	coding	417	55	19	V>M	nonsyn		NA	SP4-LN1, SP4-LN2, SP4-tLN	38	0.1579	0.197375	39	0.3077	0.49629	92	0.1957	0.383725	250	0	0
chr19	10225287	G	A	PPAN	ENSG00000130810	ENST00000556468	coding	2285	2258	753	R>Q	nonsyn		NA	SP4-LN1, SP4-LN2, SP4-tLN	131	0.3053	0.381625	70	0.2857	0.460806	90	0.2222	0.435686	235	0	0
chr2	242011107	G	A	SNED1	ENSG00000162804	ENST00000310397	coding	3706	3706	1236	A>T	nonsyn		1226973	SP4-LN1, SP4-LN2, SP4-tLN	15	0.1333	0.166625	10	0.3	0.483871	10	0.3	0.588235	60	0	0
chr12	115109672	C	A	TBX3	ENSG00000135111	ENST00000257566	coding	2596	2206	736	D>Y	nonsyn		NA	SP4-LN1, SP4-LN2, SP4-tLN	26	0.4615	0.576875	19	0.3684	0.594194	28	0.2143	0.420196	78	0	0
chr2	84908601	G	A	DNAH6	ENSG00000115423	ENST00000237449	coding	6873	6865	2289	A>T	nonsyn		1409735	SP4-LN1, SP4-LN2, SP4-tLN	586	0.0273	0.034125	123	0.065	0.104839	194	0.0052	0.0101961	123	0	0
chr5	32058012	C	T	PDZD2	ENSG00000133401	ENST00000282493	coding	2328	2003	668	T>M	nonsyn	rs375591884	NA	SP4-LN1, SP4-LN2, SP4-tLN	341	0.1261	0.157625	223	0.2108	0.34	326	0.0031	0.00607843	148	0	0
chr11	118828935	C	T	UPK2	ENSG00000110375	ENST00000264031	coding	582	547	183	R>C	nonsyn		NA	SP4-LN1, SP4-LN2, SP4-tLN	47	0.0213	0.026625	28	0.2143	0.345645	47	0.0638	0.125098	32	0	0
chr4	156724833	C	T	GUCY1B3	ENSG00000061918	ENST00000502959	coding	1657	1537	513	H>Y	nonsyn		NA	SP4-LN1, SP4-LN2, SP4-tLN	110	0.0091	0.011375	80	0.1	0.16129	179	0.0056	0.0109804	77	0	0
chr1	12907358	T	C	HNRNPCL1	ENSG00000179172	ENST00000317869	coding	1011	785	262	Q>R	nonsyn	rs74587302	1285951	SP4-LN1, SP4-tLN, SP4-tSK	86	0.0698	0.08725	57	0	0	78	0.1026	0.201176	63	0.1613	0.244394
chr22	31494730	A	T	SMTN	ENSG00000183963	ENST00000347557	coding	2455	2237	746	K>M	nonsyn		NA	SP4-LN1, SP4-tLN, SP4-tSK	132	0.0227	0.028375	73	0	0	158	0.1013	0.198627	362	0.2901	0.439545
chr17	38975149	G	T	KRT10	ENSG00000186395	ENST00000269576	coding	1648	1638	546	S>R	nonsyn		NA	SP4-LN1, SP4-tLN, SP4-tSK	42	0.0238	0.02975	19	0	0	38	0.0526	0.103137	130	0.0462	0.07
chr6	75951655	C	T	COX7A2	ENSG00000112695	ENST00000377978	intronic (splice_site)	NA	NA	NA				NA	SP4-LN1, SP4-LN2	34	0.0882	0.11025	17	0.2941	0.474355	21	0	0	48	0	0
chr1	39322639	G	T	RRAGC	ENSG00000116954	ENST00000373001	coding	530	353	118	P>H	nonsyn		NA	SP4-LN1, SP4-LN2	250	0.08	0.1	163	0.0123	0.0198387	291	0	0	197	0	0
chr12	53045600	ACTG	A	KRT2	ENSG00000172867	ENST00000309680	coding	349	327	109	EE>DS|DD	*nonsyn|pepshift:stop-gain		NA	SP4-LN1, SP4-tLN	55	0.0182	0.02275	30	0	0	71	0.0423	0.0829412	60	0	0
chr10	87407148	G	C	GRID1	ENSG00000182771	ENST00000327946	coding	2090	2004	668	F>L	nonsyn		NA	SP4-LN1, SP4-tLN	245	0.0041	0.005125	104	0	0	186	0.1828	0.358431	64	0	0
chr7	100646938	C	G	MUC12	ENSG00000205277	ENST00000379442	coding	13523	13523	4508	T>R	nonsyn	rs199993063	1488055	SP4-LN1, SP4-tLN	28	0.0357	0.044625	28	0	0	43	0.093	0.182353	20	0	0
chr2	69034548	C	T	ARHGAP25	ENSG00000163219	ENST00000409202	coding	975	610	204	Q>*	nonsyn:stop-gain		NA	SP4-LN1, SP4-tLN	332	0.0452	0.0565	93	0	0	143	0.007	0.0137255	82	0	0
chr2	169997024	T	TG	LRP2	ENSG00000081479	ENST00000263816	coding	13426	13140	4380	PC>PM	frameshift:stop-gain		NA	SP4-LN1, SP4-tSK	104	0.1154	0.14425	63	0	0	124	0	0	63	0.0159	0.0240909
chr6	87959112	G	C	ZNF292	ENSG00000188994	ENST00000466062	coding	366	368	123	G>A	nonsyn	NA	1	SP4-LN1, SP4-tSK	267	0.0037	0.0046	199	0	0	231	0	0	71	0.0704	0.106667
chr11	118779052	C	A	BCL9L	ENSG00000186174	ENST00000334801	coding	1304	339	113	R>S	nonsyn		NA	SP4-LN2, SP4-tLN	204	0	0	79	0.0127	0.0204839	160	0.175	0.343137	82	0	0
chr6	30954434	A	G	MUC21	ENSG00000204544	ENST00000376296	coding	723	482	161	E>G	nonsyn	rs9262337	1131933	SP4-LN2, SP4-tSK	99	0	0	82	0.0244	0.0393548	130	0	0	60	0.0333	0.0504545
chr2	180014054	C	T	SESTD1	ENSG00000187231	ENST00000428443	coding	868	551	184	S>N	nonsyn		NA	SP4-LN2, SP4-tSK	168	0	0	169	0.0059	0.00951613	236	0	0	178	0.2416	0.366061
chr7	100683008	G	C	MUC17	ENSG00000169876	ENST00000306151	coding	8375	8311	2771	V>L	nonsyn		NA	SP4-LN2, SP4-tSK	235	0	0	324	0.0031	0.005	446	0	0	200	0.045	0.0682
chr2	186660393	T	G	FSIP2	ENSG00000188738	ENST00000343098	coding	8797	8797	2933	W>G	nonsyn		NA	SP4-tLN, SP4-tSK	218	0	0	246	0	0	319	0.1442	0.282745	157	0.0064	0.00969697
chr5	96315378	A	G	LNPEP	ENSG00000113441	ENST00000231368	coding	1248	556	186	T>A	nonsyn		NA	SP4-tLN, SP4-tSK	228	0	0	118	0	0	264	0.1515	0.297059	103	0.0097	0.014697
chr17	18022694	C	A	MYO15A	ENSG00000091536	ENST00000205890	coding	918	580	194	R>S	nonsyn		NA	SP4-tLN, SP4-tSK	95	0	0	60	0	0	139	0.2302	0.451373	480	0.0021	0.00318182
chr4	70505270	C	A	UGT2A2	ENSG00000271271	ENST00000604629	coding	91	92	31	G>V	nonsyn		NA	SP4-tLN, SP4-tSK	128	0	0	89	0	0	136	0.1838	0.360392	90	0.0111	0.0168182
chr11	5842428	C	A	OR52N2	ENSG00000180988	ENST00000317037	coding	885	863	288	P>H	nonsyn		NA	SP4-tLN, SP4-tSK	534	0	0	238	0	0	464	0.0022	0.00431373	178	0.3371	0.510758
chr19	21476689	T	C	ZNF708	ENSG00000182141	ENST00000356929	coding	1277	1079	360	E>G	nonsyn		NA	SP4-tLN, SP4-tSK	136	0	0	130	0	0	126	0.0079	0.0155	135	0.0444	0.0673
chr19	21300738	T	C	ZNF714	ENSG00000160352	ENST00000596143	coding	1593	1268	423	L>P	nonsyn		341781	SP4-tLN, SP4-tSK	85	0	0	88	0	0	100	0.01	0.0196	149	0.0336	0.0509
chr9	140115423	T	TC	RNF208	ENSG00000212864	ENST00000392827	coding	411	242	81	D>G	frameshift:stop-gain		NA	SP4-LN1	40	0.122	0.1525	50	0	0	81	0	0	150	0	0
chr5	149279023	T	A	PDE6A	ENSG00000132915	ENST00000255266	coding	1298	1178	393	K>M	nonsyn		NA	SP4-LN1	492	0.1179	0.147375	218	0	0	415	0	0	158	0	0
chr19	39866460	G	A	SAMD4B	ENSG00000179134	ENST00000314471	coding	1873	838	280	G>S	nonsyn		NA	SP4-LN1	414	0.1087	0.135875	110	0	0	131	0	0	85	0	0
chr6	39073474	A	T	SAYSD1	ENSG00000112167	ENST00000229903	coding	386	286	96	S>T	nonsyn		NA	SP4-LN1	185	0.0378	0.04725	140	0	0	174	0	0	88	0	0
chr2	21362827	A	C	TDRD15	ENSG00000218819	ENST00000405799	coding	2818	2488	830	I>L	nonsyn		NA	SP4-LN1	201	0.0348	0.0435	185	0	0	264	0	0	132	0	0
chr19	15539100	G	A	WIZ	ENSG00000011451	ENST00000599910	coding	1021	872	291	P>L	nonsyn		NA	SP4-LN1	40	0.1	0.125	17	0	0	33	0	0	112	0	0
chr3	105464808	A	C	CBLB	ENSG00000114423	ENST00000394027	coding	878	864	288	Y>*	nonsyn:stop-gain		NA	SP4-LN1	137	0.0803	0.100375	131	0	0	203	0	0	79	0	0
chr4	160025362	T	TC	RAPGEF2	ENSG00000109756	ENST00000505478	coding	33	33	11	NP>NP	*frameshift:stop-gain		NA	SP4-LN2	81	0	0	40	0.1	0.16129	58	0	0	137	0	0
chr2	164467599	G	A	FIGN	ENSG00000182263	ENST00000333129	coding	1058	743	248	P>L	nonsyn		NA	SP4-LN2	226	0	0	109	0.0734	0.118387	181	0	0	97	0	0
chr1	9787030	G	A	PIK3CD	ENSG00000171608	ENST00000361110	coding	3248	3133	1045	E>K	nonsyn		1581454	SP4-LN2	149	0	0	106	0.0566	0.0912903	180	0	0	94	0	0
chr6	27100463	G	A	HIST1H2BJ	ENSG00000124635	ENST00000339812	coding	67	67	23	Q>*	nonsyn:stop-gain		NA	SP4-tLN	65	0	0	68	0	0	106	0.1792	0.351373	not validated by targeted sequencing
chr12	81503455	C	G	ACSS3	ENSG00000111058	ENST00000548058	coding	1338	428	143	T>S	nonsyn		NA	SP4-tLN	48	0	0	27	0	0	59	0.2712	0.531765	37	0	0
chr2	160206820	C	T	BAZ2B	ENSG00000123636	ENST00000392783	coding	4758	4262	1421	S>N	nonsyn		NA	SP4-tLN	126	0	0	94	0	0	150	0.08	0.156863	91	0	0
chr1	203276366	C	T	BTG2	ENSG00000159388	ENST00000290551	coding	348	277	93	H>Y	nonsyn		NA	SP4-tLN	216	0	0	84	0	0	168	0.2321	0.455098	101	0	0
chr6	41903706	G	A	CCND3	ENSG00000112576	ENST00000372991	coding	1050	851	284	P>L	nonsyn		220537	SP4-tLN	70	0	0	46	0	0	58	0.2241	0.439412	41	0	0
chr7	21657373	A	T	DNAH11	ENSG00000105877	ENST00000328843	coding	4278	4247	1416	H>L	nonsyn		NA	SP4-tLN	133	0	0	61	0	0	121	0.1488	0.291765	33	0	0
chr5	158526353	C	T	EBF1	ENSG00000164330	ENST00000313708	coding	417	134	45	S>N	nonsyn		NA	SP4-tLN	80	0	0	44	0	0	63	0.1111	0.217843	192	0	0
chr9	130742344	G	A	FAM102A	ENSG00000167106	ENST00000373095	coding	449	73	25	P>S	nonsyn		NA	SP4-tLN	59	0	0	54	0	0	121	0.2397	0.47	86	0	0
chr10	126515330	A	C	FAM175B	ENSG00000165660	ENST00000298492	coding	479	434	145	Y>S	nonsyn		NA	SP4-tLN	161	0	0	131	0	0	155	0.2323	0.45549	72	0	0
chr9	36589635	T	C	MELK	ENSG00000165304	ENST00000298048	coding	431	247	83	F>L	nonsyn		NA	SP4-tLN	248	0	0	105	0	0	136	0.0515	0.10098	85	0	0
chr2	55490801	T	A	MTIF2	ENSG00000085760	ENST00000263629	coding	510	194	65	Q>L	nonsyn		NA	SP4-tLN	162	0	0	167	0	0	222	0.1532	0.300392	108	0	0
chr1	61824830	G	C	NFIA	ENSG00000162599	ENST00000371189	coding	1047	965	322	R>P	nonsyn		NA	SP4-tLN	37	0	0	18	0	0	37	0.1081	0.211961	23	0	0
chr6	161127567	A	G	PLG	ENSG00000122194	ENST00000308192	coding	241	178	60	T>A	nonsyn		NA	SP4-tLN	52	0	0	32	0	0	45	0.1556	0.305098	34	0	0
chrX	153692810	G	A	PLXNA3	ENSG00000130827	ENST00000369682	coding	2069	1894	632	D>N	nonsyn		NA	SP4-tLN	27	0	0	21	0	0	65	0.2769	0.542941	71	0	0
chr4	57267565	C	T	PPAT	ENSG00000128059	ENST00000264220	coding	955	817	273	E>K	nonsyn		NA	SP4-tLN	27	0	0	20	0	0	48	0.2083	0.408431	17	0	0
chr7	99026769	C	T	PTCD1	ENSG00000106246	ENST00000555673	coding	1042	1019	340	G>D	nonsyn		NA	SP4-tLN	217	0	0	138	0	0	223	0.3946	0.773725	71	0	0
chr1	6272781	G	A	RNF207	ENSG00000158286	ENST00000377939	coding	1649	1522	508	E>K	nonsyn		NA	SP4-tLN	37	0	0	16	0	0	53	0.3208	0.62902	26	0	0
chr19	10335349	G	A	S1PR2	ENSG00000267534	ENST00000590320	coding	344	233	78	S>F	nonsyn		NA	SP4-tLN	295	0	0	167	0	0	218	0.1972	0.386667	152	0	0
chr7	12664758	G	A	SCIN	ENSG00000006747	ENST00000341757	coding	1093	883	295	V>I	nonsyn		NA	SP4-tLN	207	0	0	178	0	0	331	0.0755	0.148039	146	0	0
chr13	37619423	C	G	SUPT20H	ENSG00000102710	ENST00000360252	coding	504	256	86	E>Q	nonsyn		NA	SP4-tLN	273	0	0	165	0	0	265	0.1962	0.384706	148	0	0
chrX	21875034	G	C	YY2	ENSG00000230797	ENST00000429584	coding	930	432	144	K>N	nonsyn		NA	SP4-tLN	49	0	0	35	0	0	58	0.069	0.135294	27	0	0
chr17	57682475	G	C	DHX40	ENSG00000108406	ENST00000251241	intronic (splice_site)	NA	NA	NA				NA	SP4-tLN	282	0	0	195	0	0	267	0.206	0.403922	163	0	0
chr1	31214564	C	A	LAPTM5	ENSG00000162511	ENST00000294507	intronic (splice_site)	NA	NA	NA				NA	SP4-tLN	58	0	0	45	0	0	77	0.0779	0.152745	37	0	0
chrX	2856166	C	T	ARSE	ENSG00000157399	ENST00000545496	coding	1626	1334	445	R>Q	nonsyn	rs137882432	NA	SP4-tSK	55	0	0	22	0	0	13	0	0	60	0.6667	1
chr22	18029951	T	G	CECR2	ENSG00000099954	ENST00000355219	coding	590	590	197	I>S	nonsyn		NA	SP4-tSK	28	0	0	24	0	0	38	0	0	43	0.1163	0.176212
chr6	55942986	T	C	COL21A1	ENSG00000124749	ENST00000488912	coding	205	205	69	T>A	nonsyn		NA	SP4-tSK	95	0	0	74	0	0	129	0	0	62	0.2097	0.317727
chr1	150727482	A	C	CTSS	ENSG00000163131	ENST00000368985	coding	655	394	132	Y>D	nonsyn		220485	SP4-tSK	188	0	0	107	0	0	176	0	0	94	0.3617	0.54803
chr14	102452687	C	T	DYNC1H1	ENSG00000197102	ENST00000360184	coding	2289	2125	709	R>C	nonsyn		NA	SP4-tSK	348	0	0	180	0	0	246	0	0	92	0.4783	0.724697
chr1	99418718	A	T	LPPR5	ENSG00000117598	ENST00000263177	coding	751	529	177	C>S	nonsyn		NA	SP4-tSK	162	0	0	103	0	0	145	0	0	76	0.3553	0.538333
chrY	5605584	G	T	PCDH11Y	ENSG00000099715	ENST00000215473	coding	3624	3624	1208	Q>H	nonsyn		NA	SP4-tSK	191	0	0	76	0	0	174	0	0	49	0.6327	0.958636
chr17	47677762	C	T	SPOP	ENSG00000121067	ENST00000347630	coding	1451	1103	368	R>H	nonsyn		NA	SP4-tSK	82	0	0	39	0	0	65	0	0	30	0.2	0.30303
chr19	50931403	TCTC	T	SPIB	ENSG00000269404	ENST00000595883	coding	624	599	200	FS>FS	pepshift		NA	SP4-tSK	154	0	0	99	0	0	178	0	0	333	0.2149	0.325606
CASE SP5																Total Number of Reads: SP5LN	VAF: SP5LN (%)	Tumour Purity Corrected VAF: SP5LN (%)	Total Number of Reads: SP5PE	VAF: SP5PE (%)	Tumour Purity Corrected VAF: SP5PE (%)
chr6	6266995	C	A	F13A1	ENSG00000124491	ENST00000431222	coding	564	529	177	V>F	*nonsyn		NA	SP5-LN, SP5-PE	138	0.587	0.624468	112	0.8036	0.992099
chr6	75965938	AT	A	TMEM30A	ENSG00000112697	ENST00000230461	coding	1296	966	322	P>H|L	*nonsyn|frameshift:stop-loss		NA	SP5-LN, SP5-PE	183	0.8641	0.919255	190	0.526	0.649383
chr6	31079733	GTTC	G	C6orf15	ENSG00000204542	ENST00000259870	coding	407	403	135	LP>EP|PM	*nonsyn|pepshift:stop-gain		NA	SP5-LN, SP5-PE	59	0.339	0.360638	104	0.2692	0.332346
chr1	230927615	GA	G	CAPN9	ENSG00000135773	ENST00000271971	coding	1776	1663	555	D>A	frameshift:stop-gain		NA	SP5-LN, SP5-PE	292	0.4411	0.469255	340	0.3196	0.394568
chr15	44673143	CAG	C	CASC4	ENSG00000166734	ENST00000299957	coding	1340	1041	347	DR>DS	frameshift:stop-gain		NA	SP5-LN, SP5-PE	89	0.9556	1	162	0.6748	0.833086
chr2	136872537	TCA	T	CXCR4	ENSG00000121966	ENST00000409817	coding	1277	973	325	VS>EQ	frameshift:stop-gain		NA	SP5-LN, SP5-PE	69	0.4714	0.501489	84	0.2381	0.293951
chr5	124080444	G	GC	ZNF608	ENSG00000168916	ENST00000306315	coding	675	239	80	A>G	frameshift:stop-gain		NA	SP5-LN, SP5-PE	83	0.9639	1	68	0.75	0.925926
chr19	42410123	C	A	ARHGEF1	ENSG00000076928	ENST00000599846	coding	2730	2605	869	P>T	nonsyn		NA	SP5-LN, SP5-PE	97	0.4536	0.482553	134	0.3955	0.488272
chr8	1873499	A	T	ARHGEF10	ENSG00000104728	ENST00000262112	coding	2614	2614	872	I>F	nonsyn		NA	SP5-LN, SP5-PE	98	0.4082	0.434255	112	0.4107	0.507037
chr8	20073957	A	G	ATP6V1B2	ENSG00000147416	ENST00000276390	coding	1152	1112	371	Y>C	nonsyn		NA	SP5-LN, SP5-PE	164	0.5061	0.538404	199	0.4221	0.521111
chr15	45003745	A	T	B2M	ENSG00000166710	ENST00000349264	coding	31	1	1	M>L	nonsyn		220667	SP5-LN, SP5-PE	50	0.96	1	81	0.5062	0.624938
chr18	60985434	C	T	BCL2	ENSG00000171791	ENST00000333681	coding	1365	466	156	V>I	nonsyn		NA	SP5-LN, SP5-PE	344	0.4738	0.504043	230	0.3913	0.483086
chr18	60985803	C	T	BCL2	ENSG00000171791	ENST00000333681	coding	996	97	33	G>R	nonsyn		NA	SP5-LN, SP5-PE	178	0.4775	0.507979	95	0.4211	0.519877
chr11	82645301	G	A	C11orf82	ENSG00000165490	ENST00000430323	coding	3376	2921	974	C>Y	nonsyn		NA	SP5-LN, SP5-PE	164	0.4329	0.460532	193	0.3834	0.473333
chr5	21817202	C	A	CDH12	ENSG00000154162	ENST00000382254	coding	1941	854	285	G>V	nonsyn		NA	SP5-LN, SP5-PE	314	0.5127	0.545426	284	0.3275	0.404321
chrX	85218980	G	C	CHM	ENSG00000188419	ENST00000357749	coding	422	392	131	T>R	nonsyn		NA	SP5-LN, SP5-PE	152	0.5066	0.538936	157	0.4013	0.495432
chr16	11272420	C	A	CLEC16A	ENSG00000038532	ENST00000409790	coding	3265	3035	1012	P>Q	nonsyn		NA	SP5-LN, SP5-PE	94	0.5	0.531915	67	0.2388	0.294815
chr21	46914824	C	T	COL18A1	ENSG00000182871	ENST00000359759	coding	3694	3673	1225	R>W	nonsyn		NA	SP5-LN, SP5-PE	92	0.3913	0.416277	27	0.2593	0.320123
chr16	3788618	G	A	CREBBP	ENSG00000005339	ENST00000262367	coding	5146	4336	1446	R>C	nonsyn		88749	SP5-LN, SP5-PE	146	0.9521	1	154	0.8442	1
chr8	2820779	C	T	CSMD1	ENSG00000183117	ENST00000520002	coding	9978	9422	3141	R>H	nonsyn		1489218	SP5-LN, SP5-PE	171	0.4854	0.516383	142	0.507	0.625926
chr5	169144422	T	C	DOCK2	ENSG00000134516	ENST00000256935	coding	2146	2066	689	F>S	nonsyn		NA	SP5-LN, SP5-PE	214	0.4252	0.45234	349	0.4585	0.566049
chr12	111800981	G	A	FAM109A	ENSG00000198324	ENST00000361483	coding	730	290	97	A>V	nonsyn		NA	SP5-LN, SP5-PE	149	1	1	167	0.9222	1
chr19	641182	G	C	FGF22	ENSG00000070388	ENST00000166133	coding	5	5	2	G>A	nonsyn		NA	SP5-LN, SP5-PE	51	0.4706	0.500638	18	0.2778	0.342963
chr11	49204779	C	T	FOLH1	ENSG00000086205	ENST00000256999	coding	1103	842	281	R>H	nonsyn	rs116795343	NA	SP5-LN, SP5-PE	197	0.0406	0.0431915	221	0.0271	0.0334568
chr7	114066654	G	A	FOXP2	ENSG00000128573	ENST00000350908	coding	404	88	30	G>S	nonsyn		NA	SP5-LN, SP5-PE	194	0.433	0.460638	147	0.4966	0.613086
chr20	61048464	G	A	GATA5	ENSG00000130700	ENST00000252997	coding	756	694	232	R>C	nonsyn		NA	SP5-LN, SP5-PE	40	0.55	0.585106	11	0.3636	0.448889
chr7	80117935	A	C	GNAT3	ENSG00000214415	ENST00000398291	coding	313	219	73	I>M	nonsyn		NA	SP5-LN, SP5-PE	199	0.5025	0.534574	200	0.505	0.623457
chr7	80117970	T	G	GNAT3	ENSG00000214415	ENST00000398291	coding	278	184	62	S>R	nonsyn		NA	SP5-LN, SP5-PE	129	0.5504	0.585532	134	0.3433	0.423827
chr8	39776402	G	C	IDO1	ENSG00000131203	ENST00000253513	coding	426	372	124	L>F	nonsyn		NA	SP5-LN, SP5-PE	184	0.3859	0.410532	165	0.3636	0.448889
chr3	126062602	G	A	KLF15	ENSG00000163884	ENST00000296233	coding	1450	1219	407	R>W	nonsyn		445500	SP5-LN, SP5-PE	16	0.5625	0.598404	25	0.36	0.444444
chr8	105503572	C	T	LRP12	ENSG00000147650	ENST00000276654	coding	2018	1909	637	E>K	nonsyn		NA	SP5-LN, SP5-PE	304	0.477	0.507447	261	0.2644	0.32642
chr11	25071620	C	A	LUZP2	ENSG00000187398	ENST00000336930	coding	868	802	268	Q>K	nonsyn		331704	SP5-LN, SP5-PE	106	0.4717	0.501809	92	0.4457	0.550247
chr3	65342801	C	T	MAGI1	ENSG00000151276	ENST00000330909	coding	3814	3814	1272	A>T	nonsyn		NA	SP5-LN, SP5-PE	70	0.4143	0.440745	99	0.4343	0.536173
chr11	608687	C	A	PHRF1	ENSG00000070047	ENST00000264555	coding	3359	3231	1077	H>Q	nonsyn		NA	SP5-LN, SP5-PE	88	0.5568	0.59234	14	0.5714	0.705432
chr1	71331456	G	A	PTGER3	ENSG00000050628	ENST00000497146	coding	1376	1165	389	R>C	nonsyn	rs142954346	NA	SP5-LN, SP5-PE	52	0.4808	0.511489	113	0.5133	0.633704
chr8	55533992	C	A	RP1	ENSG00000104237	ENST00000220676	coding	614	466	156	L>I	nonsyn		NA	SP5-LN, SP5-PE	102	0.5588	0.594468	90	0.5444	0.672099
chr1	84961565	A	G	RPF1	ENSG00000117133	ENST00000370654	coding	715	700	234	R>G	nonsyn		NA	SP5-LN, SP5-PE	149	0.5436	0.578298	192	0.4167	0.514444
chr4	159538322	A	C	RXFP1	ENSG00000171509	ENST00000307765	coding	971	720	240	K>N	nonsyn		NA	SP5-LN, SP5-PE	384	0.0964	0.102553	626	0.2268	0.28
chr18	61460408	C	A	SERPINB7	ENSG00000166396	ENST00000336429	coding	329	233	78	S>Y	nonsyn		NA	SP5-LN, SP5-PE	46	0.413	0.439362	35	0.5714	0.705432
chr17	28548813	G	A	SLC6A4	ENSG00000108576	ENST00000261707	coding	708	164	55	A>V	nonsyn		NA	SP5-LN, SP5-PE	188	0.4734	0.503617	178	0.3596	0.443951
chr3	52551069	G	A	STAB1	ENSG00000010327	ENST00000321725	coding	4509	4433	1478	G>E	nonsyn		NA	SP5-LN, SP5-PE	56	0.5714	0.607872	23	0.6522	0.805185
chr12	129028623	C	T	TMEM132C	ENSG00000181234	ENST00000435159	coding	1096	1096	366	R>C	nonsyn		NA	SP5-LN, SP5-PE	36	0.4167	0.443298	39	0.4359	0.538148
chr21	19698872	C	T	TMPRSS15	ENSG00000154646	ENST00000284885	coding	1832	1798	600	G>S	nonsyn		NA	SP5-LN, SP5-PE	207	0.285	0.303191	187	0.2727	0.336667
chr21	45479045	A	G	TRAPPC10	ENSG00000160218	ENST00000291574	coding	915	740	247	D>G	nonsyn		NA	SP5-LN, SP5-PE	72	0.3472	0.369362	59	0.1525	0.188272
chr2	128471301	G	A	WDR33	ENSG00000136709	ENST00000322313	coding	3323	3164	1055	P>L	nonsyn		NA	SP5-LN, SP5-PE	209	0.4689	0.49883	208	0.5288	0.65284
chr1	85733491	A	T	BCL10	ENSG00000142867	ENST00000370580	coding	1259	521	174	L>*	nonsyn:stop-gain	rs201366491	NA	SP5-LN, SP5-PE	127	0.4331	0.460745	102	0.4706	0.580988
chr11	82645302	C	A	C11orf82	ENSG00000165490	ENST00000430323	coding	3377	2922	974	C>*	nonsyn:stop-gain		NA	SP5-LN, SP5-PE	161	0.4348	0.462553	190	0.3895	0.480864
chr18	72229296	C	T	CNDP1	ENSG00000150656	ENST00000358821	coding	709	481	161	R>*	nonsyn:stop-gain	rs374853002	NA	SP5-LN, SP5-PE	116	0.5776	0.614468	86	0.3721	0.459383
chr11	92523214	C	T	FAT3	ENSG00000165323	ENST00000298047	coding	4458	4441	1481	Q>*	nonsyn:stop-gain		NA	SP5-LN, SP5-PE	165	0.4848	0.515745	232	0.4526	0.558765
chr12	49418670	G	A	KMT2D	ENSG00000167548	ENST00000301067	coding	15844	15844	5282	R>*	nonsyn:stop-gain		221132	SP5-LN, SP5-PE	178	0.9774	1	166	0.8795	1
chr16	2051592	C	T	ZNF598	ENSG00000167962	ENST00000567625	intronic (splice_site)	NA	NA	NA				NA	SP5-LN, SP5-PE	331	0.4441	0.472447	152	0.3092	0.381728
chr16	19195129	G	A	SYT17	ENSG00000103528	ENST00000355377	coding	1009	611	204	R>H	nonsyn		292892	SP5-LN, SP5-PE	366	0.0328	0.0348936	542	0.0018	0.00222222
chr17	77768647	G	GC	CBX8	ENSG00000141570	ENST00000269385	coding	1075	957	319	GL>GP	frameshift:stop-gain		NA	SP5-LN, SP5-PE	7934*	4.9%*	5.21%*	50	0.1176	0.145185
chr6	26158560	A	G	HIST1H2BD	ENSG00000158373	ENST00000289316	coding	187	163	55	I>V	nonsyn		NA	SP5-LN	220	0.0318	0.0338298	178	0	0
chr11	1092970	A	C	MUC2	ENSG00000198788	ENST00000441003	coding	4816	4789	1597	T>P	nonsyn		NA	SP5-LN	100	0.04	0.0425532	10	0	0
chr10	105147379	G	A	TAF5	ENSG00000148835	ENST00000369839	coding	2132	2109	703	M>I	nonsyn		NA	SP5-LN	216	0.3056	0.325106	228	0	0
chr3	71803301	C	A	GPR27	ENSG00000170837	ENST00000304411	coding	101	101	34	A>E	nonsyn		NA	SP5-PE	24	0	0	40	0.1	0.123457
chr2	74803733	C	T	M1AP	ENSG00000159374	ENST00000290536	coding	899	782	261	C>Y	nonsyn		NA	SP5-PE	113	0	0	162	0.0432	0.0533333
chr8	30890162	G	A	PURG	ENSG00000172733	ENST00000339382	coding	1070	137	46	A>V	nonsyn		NA	SP5-PE	58	0	0	41	0.0976	0.120494
chr2	167094671	C	A	SCN9A	ENSG00000169432	ENST00000303354	coding	4078	3737	1246	W>L	nonsyn		NA	SP5-PE	78	0	0	51	0.0784	0.0967901
chr3	160142685	G	T	SMC4	ENSG00000113810	ENST00000344722	coding	2701	2356	786	D>Y	nonsyn		NA	SP5-PE	55	0	0	38	0.1053	0.13
CASE SP6																Total Number of Reads: SP6AS	VAF: SP6AS (%)	Tumour Purity Corrected VAF: SP6AS (%)	Total Number of Reads: SP6SP	VAF: SP6SP (%)	Tumour Purity Corrected VAF: SP6SP (%)
chr7	5568063	GCA	G	ACTB	ENSG00000075624	ENST00000331789	coding	843	651	217	R>C|P	*nonsyn|frameshift:stop-gain		NA	SP6-AS, SP6-SP	79	0.4625	0.476804	81	0.3976	0.418526
chr12	49443567	ATCAG	A	KMT2D	ENSG00000167548	ENST00000301067	coding	3804	3804	1268	GP>AD|VR	*nonsyn|frameshift:stop-gain		NA	SP6-AS, SP6-SP	212	0.3099	0.319485	191	0.4323	0.455053
chr20	56793693	G	A	ANKRD60	ENSG00000124227	ENST00000457363	coding	896	896	299	T>I	nonsyn		NA	SP6-AS, SP6-SP	137	0.5985	0.61701	127	0.622	0.654737
chr3	140281736	C	T	CLSTN2	ENSG00000158258	ENST00000458420	coding	2486	2296	766	R>C	nonsyn		1238536	SP6-AS, SP6-SP	81	0.5062	0.521856	64	0.3906	0.411158
chr11	107948942	C	T	CUL5	ENSG00000166266	ENST00000393094	coding	1769	1153	385	L>F	nonsyn		NA	SP6-AS, SP6-SP	71	1	1	64	1	1
chr11	47741615	C	A	FNBP4	ENSG00000109920	ENST00000263773	coding	2842	2829	943	M>I	nonsyn		NA	SP6-AS, SP6-SP	160	0.0875	0.0902062	143	0.1259	0.132526
chr11	118997657	G	T	HINFP	ENSG00000172273	ENST00000350777	coding	66	3	1	M>I	nonsyn		NA	SP6-AS, SP6-SP	40	0.125	0.128866	35	0.1714	0.180421
chr17	16285763	A	G	UBB	ENSG00000170315	ENST00000302182	coding	934	542	181	K>R	nonsyn		NA	SP6-AS, SP6-SP	22	0.3636	0.374845	52	0.4615	0.485789
chrX	27765763	A	T	DCAF8L2	ENSG00000189186	ENST00000451261	coding	1150	751	251	K>*	nonsyn:stop-gain		NA	SP6-AS, SP6-SP	120	1	1	96	1	1
chr11	60230492	TG	T	MS4A1	ENSG00000156738	ENST00000533306	coding	424	186	62	NG>NG	*frameshift:stop-gain		NA	SP6-AS, SP6-SP	50	0.18	0.185567	61	0.1803	0.189789
chr11	60230496	C	CT	MS4A1	ENSG00000156738	ENST00000533306	coding	428	190	64	L>L	*frameshift:stop-loss		NA	SP6-AS, SP6-SP	51	0.1373	0.141546	60	0.1167	0.122842
chr16	4043384	A	T	ADCY9	ENSG00000162104	ENST00000572288	coding	596	596	199	F>Y	*nonsyn		NA	SP6-AS, SP6-SP	90	0.3556	0.366598	109	0.4037	0.424947
chr1	26672134	C	T	AIM1L	ENSG00000176092	ENST00000475866	coding	1165	1015	339	E>K	*nonsyn		NA	SP6-AS, SP6-SP	214	0.1589	0.163814	242	0.1157	0.121789
chr3	193081065	T	C	ATP13A5	ENSG00000187527	ENST00000446087	coding	505	410	137	H>R	*nonsyn		NA	SP6-AS, SP6-SP	288	0.0764	0.0787629	368	0.0217	0.0228421
chr12	96915891	G	A	C12orf55	ENSG00000188596	ENST00000298953	coding	1085	1082	361	G>E	*nonsyn		NA	SP6-AS, SP6-SP	73	0.0822	0.0847423	56	0.0714	0.0751579
chr1	156294801	C	A	CCT3	ENSG00000163468	ENST00000413555	coding	469	456	152	K>N	*nonsyn		NA	SP6-AS, SP6-SP	217	0.0507	0.052268	223	0.0448	0.0471579
chr19	7797006	G	C	CLEC4G	ENSG00000182566	ENST00000599020	coding	170	109	37	L>V	*nonsyn		NA	SP6-AS, SP6-SP	112	0.0714	0.0736082	131	0.0763	0.0803158
chr14	96991722	A	G	PAPOLA	ENSG00000090060	ENST00000556619	coding	418	367	123	T>A	*nonsyn		NA	SP6-AS, SP6-SP	35	0.6286	0.648041	47	0.4681	0.492737
chr3	185324263	C	T	SENP2	ENSG00000163904	ENST00000430355	coding	816	757	253	R>C	*nonsyn		NA	SP6-AS, SP6-SP	185	0.0486	0.0501031	181	0.0387	0.0407368
chr16	3808045	TA	T	CREBBP	ENSG00000005339	ENST00000262367	coding	4184	3374	1125	K>*|K	*nonsyn|frameshift:stop-gain		NA	SP6-AS, SP6-SP	78	0.4875	0.502577	57	0.6094	0.641474
chr6	31323362	TG	T	HLA-B	ENSG00000234745	ENST00000434333	coding	785	660	220	H>P|Q	*nonsyn|frameshift:stop-gain		NA	SP6-AS, SP6-SP	142	0.4895	0.504639	144	0.4759	0.500947
chr12	49425754	TC	T	KMT2D	ENSG00000167548	ENST00000301067	coding	12734	12734	4245	P>E|N	*nonsyn|frameshift:stop-gain		NA	SP6-AS, SP6-SP	81	0.4024	0.414845	76	0.5065	0.533158
chr3	176765331	CT	C	TBL1XR1	ENSG00000177565	ENST00000430069	coding	969	709	237	SI>RV|R*	*nonsyn|frameshift:stop-gain		NA	SP6-AS, SP6-SP	59	0.55	0.56701	48	0.6042	0.636
chr5	180277844	GC	G	ZFP62	ENSG00000196670	ENST00000502412	coding	709	651	217	A>G|A	*nonsyn|frameshift:stop-gain		NA	SP6-AS, SP6-SP	244	0.4836	0.498557	272	0.4489	0.472526
chr7	150731361	TG	T	ABCB8	ENSG00000197150	ENST00000356058	coding	575	521	174	L>L	frameshift:stop-gain		NA	SP6-AS, SP6-SP	36	0.3889	0.400928	54	0.4444	0.467789
chr7	150731421	AG	A	ABCB8	ENSG00000197150	ENST00000356058	coding	635	581	194	E>E	frameshift:stop-gain		NA	SP6-AS, SP6-SP	98	0.4949	0.510206	126	0.4844	0.509895
chr18	77132598	CG	C	ATP9B	ENSG00000166377	ENST00000588921	coding	233	235	79	R>L	frameshift:stop-gain		NA	SP6-AS, SP6-SP	80	0.1235	0.12732	108	0.2963	0.311895
chrX	85769286	AG	A	DACH2	ENSG00000126733	ENST00000373125	coding	532	532	178	R>N	frameshift:stop-gain		NA	SP6-AS, SP6-SP	71	0.8356	0.861443	78	0.9136	0.961684
chr13	103504534	AT	A	ERCC5	ENSG00000134899	ENST00000355739	coding	1578	155	52	N>N	frameshift:stop-gain		NA	SP6-AS, SP6-SP	309	0.4936	0.508866	328	0.4759	0.500947
chr10	90773104	CAG	C	FAS	ENSG00000026103	ENST00000355740	coding	876	656	219	TV>TG	frameshift:stop-gain		1160962	SP6-AS, SP6-SP	104	0.4615	0.475773	88	0.4432	0.466526
chr17	58740532	TAAAGCCCTGAC	T	PPM1D	ENSG00000170836	ENST00000305921	coding	1669	1437	479	AKALT>AFKDT	frameshift:stop-gain		NA	SP6-AS, SP6-SP	211	0.0802	0.0826804	218	0.0917	0.0965263
chr10	127727883	C	G	ADAM12	ENSG00000148848	ENST00000368679	coding	2539	2229	743	K>N	nonsyn		NA	SP6-AS, SP6-SP	230	0.0783	0.0807216	219	0.1142	0.120211
chr5	129039932	T	C	ADAMTS19	ENSG00000145808	ENST00000274487	coding	3287	3142	1048	C>R	nonsyn		NA	SP6-AS, SP6-SP	169	0.4083	0.420928	153	0.5098	0.536632
chr15	84560112	C	A	ADAMTSL3	ENSG00000156218	ENST00000286744	coding	1467	1243	415	H>N	nonsyn	rs150330504	216354	SP6-AS, SP6-SP	238	0.4622	0.476495	245	0.4571	0.481158
chr7	102100174	C	G	ALKBH4	ENSG00000160993	ENST00000292566	coding	238	198	66	W>C	nonsyn		NA	SP6-AS, SP6-SP	143	0.3566	0.367629	138	0.4275	0.45
chr2	97877466	A	G	ANKRD36	ENSG00000135976	ENST00000420699	coding	3701	3457	1153	I>V	nonsyn		NA	SP6-AS, SP6-SP	387	0.292	0.301031	418	0.3206	0.337474
chr15	26026231	T	C	ATP10A	ENSG00000206190	ENST00000356865	coding	701	589	197	T>A	nonsyn		NA	SP6-AS, SP6-SP	71	0.4366	0.450103	68	0.5	0.526316
chr18	54814725	C	A	BOD1L2	ENSG00000228075	ENST00000585477	coding	433	182	61	A>D	nonsyn		NA	SP6-AS, SP6-SP	258	0.3023	0.311649	295	0.2915	0.306842
chr15	75500028	G	C	C15orf39	ENSG00000167173	ENST00000360639	coding	1959	1639	547	G>R	nonsyn		NA	SP6-AS, SP6-SP	155	0.1161	0.119691	163	0.1534	0.161474
chr7	44269058	G	A	CAMK2B	ENSG00000058404	ENST00000395749	coding	1345	1268	423	S>L	nonsyn		NA	SP6-AS, SP6-SP	76	0.5	0.515464	51	0.5882	0.619158
chr11	96117637	C	G	CCDC82	ENSG00000149231	ENST00000278520	coding	704	275	92	S>T	nonsyn		NA	SP6-AS, SP6-SP	139	0.3525	0.363402	152	0.375	0.394737
chr12	91347853	C	A	CCER1	ENSG00000197651	ENST00000358859	coding	1101	667	223	G>C	nonsyn		NA	SP6-AS, SP6-SP	183	0.4481	0.461959	229	0.4585	0.482632
chr3	49832046	A	G	CDHR4	ENSG00000187492	ENST00000412678	coding	1283	1274	425	M>T	nonsyn		NA	SP6-AS, SP6-SP	42	0.119	0.12268	42	0.119	0.125263
chr8	139672682	C	A	COL22A1	ENSG00000169436	ENST00000303045	coding	3729	3282	1094	K>N	nonsyn		NA	SP6-AS, SP6-SP	131	0.3664	0.377732	139	0.482	0.507368
chr16	3788646	A	C	CREBBP	ENSG00000005339	ENST00000262367	coding	5118	4308	1436	S>R	nonsyn		NA	SP6-AS, SP6-SP	219	0.516	0.531959	195	0.4923	0.518211
chr1	150727482	A	C	CTSS	ENSG00000163131	ENST00000368985	coding	655	394	132	Y>D	nonsyn		220485	SP6-AS, SP6-SP	153	0.4837	0.49866	166	0.4157	0.437579
chr14	94528821	C	G	DDX24	ENSG00000089737	ENST00000330836	coding	997	865	289	G>R	nonsyn		74345	SP6-AS, SP6-SP	69	0.5072	0.522887	61	0.5082	0.534947
chr4	107845255	T	A	DKK2	ENSG00000155011	ENST00000285311	coding	1342	636	212	E>D	nonsyn		NA	SP6-AS, SP6-SP	220	0.0773	0.0796907	214	0.0607	0.0638947
chr12	124272440	A	T	DNAH10	ENSG00000197653	ENST00000409039	coding	1353	1328	443	K>M	nonsyn		NA	SP6-AS, SP6-SP	152	0.0461	0.0475258	141	0.0284	0.0298947
chr1	225238029	G	T	DNAH14	ENSG00000185842	ENST00000430092	coding	2245	2030	677	W>L	nonsyn		NA	SP6-AS, SP6-SP	109	0.5138	0.529691	112	0.4018	0.422947
chr7	95657611	C	G	DYNC1I1	ENSG00000158560	ENST00000324972	coding	1338	1145	382	P>R	nonsyn		NA	SP6-AS, SP6-SP	134	0.0672	0.0692784	110	0.1182	0.124421
chr10	22498223	G	T	EBLN1	ENSG00000223601	ENST00000422359	coding	728	690	230	S>R	nonsyn		NA	SP6-AS, SP6-SP	186	0.4839	0.498866	207	0.5266	0.554316
chr13	78475324	C	A	EDNRB	ENSG00000136160	ENST00000377211	coding	1243	1090	364	D>Y	nonsyn		NA	SP6-AS, SP6-SP	64	0.0312	0.0321649	66	0.1212	0.127579
chr5	65349511	A	G	ERBB2IP	ENSG00000112851	ENST00000284037	coding	2754	2365	789	I>V	nonsyn		NA	SP6-AS, SP6-SP	202	0.495	0.510309	238	0.4664	0.490947
chr1	169515797	C	T	F5	ENSG00000198734	ENST00000367797	coding	1847	1645	549	A>T	nonsyn		NA	SP6-AS, SP6-SP	233	0.2103	0.216804	213	0.1455	0.153158
chr1	78338741	C	G	FAM73A	ENSG00000180488	ENST00000370791	coding	1648	1616	539	P>R	nonsyn		NA	SP6-AS, SP6-SP	321	0.1838	0.189485	325	0.2554	0.268842
chr14	53325187	C	T	FERMT2	ENSG00000073712	ENST00000343279	coding	2158	1972	658	G>S	nonsyn		NA	SP6-AS, SP6-SP	368	0.5054	0.521031	384	0.4505	0.474211
chr4	48581010	C	A	FRYL	ENSG00000075539	ENST00000358350	coding	3113	2508	836	L>F	nonsyn		1725350	SP6-AS, SP6-SP	279	0.147	0.151546	324	0.0957	0.100737
chr6	55223705	C	A	GFRAL	ENSG00000187871	ENST00000340465	coding	807	721	241	Q>K	nonsyn		NA	SP6-AS, SP6-SP	162	0.4938	0.509072	195	0.4308	0.453474
chr4	80327934	A	C	GK2	ENSG00000196475	ENST00000358842	coding	1439	1421	474	L>R	nonsyn		NA	SP6-AS, SP6-SP	176	0.4489	0.462784	186	0.5484	0.577263
chr10	118451948	C	T	HSPA12A	ENSG00000165868	ENST00000369209	coding	682	577	193	E>K	nonsyn	rs376851854	NA	SP6-AS, SP6-SP	186	0.5269	0.543196	181	0.4751	0.500105
chr9	21385039	G	A	IFNA2	ENSG00000188379	ENST00000380206	coding	358	290	97	A>V	nonsyn		NA	SP6-AS, SP6-SP	241	0.0581	0.0598969	226	0.0442	0.0465263
chr10	78943197	A	C	KCNMA1	ENSG00000156113	ENST00000286628	coding	790	790	264	L>V	nonsyn		NA	SP6-AS, SP6-SP	88	0.0568	0.0585567	54	0.037	0.0389474
chr10	70775660	G	T	KIAA1279	ENSG00000198954	ENST00000361983	coding	1456	1354	452	A>S	nonsyn		NA	SP6-AS, SP6-SP	316	0.0823	0.0848454	318	0.1289	0.135684
chr10	30318722	C	T	KIAA1462	ENSG00000165757	ENST00000375377	coding	457	355	119	G>R	nonsyn		NA	SP6-AS, SP6-SP	190	0.4211	0.434124	182	0.4615	0.485789
chr6	80223348	T	A	LCA5	ENSG00000135338	ENST00000369846	coding	736	301	101	T>S	nonsyn		NA	SP6-AS, SP6-SP	128	0.4219	0.434948	132	0.4848	0.510316
chr2	170034453	T	C	LRP2	ENSG00000081479	ENST00000263816	coding	10539	10253	3418	D>G	nonsyn		NA	SP6-AS, SP6-SP	100	0.11	0.113402	98	0.0816	0.0858947
chr1	85487773	G	T	MCOLN3	ENSG00000055732	ENST00000370589	coding	1353	1300	434	L>M	nonsyn		NA	SP6-AS, SP6-SP	173	0.3931	0.405258	206	0.4417	0.464947
chr6	90383156	C	G	MDN1	ENSG00000112159	ENST00000369393	coding	13389	13273	4425	A>P	nonsyn		NA	SP6-AS, SP6-SP	233	0.4506	0.464536	265	0.4906	0.516421
chr7	141734609	G	A	MGAM	ENSG00000257335	ENST00000475668	coding	1981	1927	643	V>M	nonsyn	rs200523868	NA	SP6-AS, SP6-SP	78	0.1154	0.118969	93	0.1075	0.113158
chr1	19585304	G	C	MRTO4	ENSG00000053372	ENST00000330263	coding	997	700	234	D>H	nonsyn		NA	SP6-AS, SP6-SP	83	0.3012	0.310515	89	0.3371	0.354842
chr19	54377574	A	T	MYADM	ENSG00000179820	ENST00000336967	coding	939	791	264	D>V	nonsyn		NA	SP6-AS, SP6-SP	145	0.0483	0.0497938	178	0.0674	0.0709474
chr2	192280867	C	A	MYO1B	ENSG00000128641	ENST00000304164	coding	3279	3186	1062	D>E	nonsyn		NA	SP6-AS, SP6-SP	330	0.4788	0.493608	374	0.484	0.509474
chr10	26463472	A	T	MYO3A	ENSG00000095777	ENST00000265944	coding	4445	4279	1427	I>F	nonsyn		NA	SP6-AS, SP6-SP	114	0.1491	0.153711	112	0.1429	0.150421
chr18	3126791	C	G	MYOM1	ENSG00000101605	ENST00000356443	coding	3233	2899	967	G>R	nonsyn		NA	SP6-AS, SP6-SP	481	0.0457	0.0471134	497	0.0302	0.0317895
chr21	47361594	G	A	PCBP3	ENSG00000183570	ENST00000400314	coding	1428	1090	364	E>K	nonsyn		NA	SP6-AS, SP6-SP	135	0.4889	0.504021	173	0.526	0.553684
chr5	141248675	C	T	PCDH1	ENSG00000156453	ENST00000357517	coding	395	395	132	R>H	nonsyn	rs145360303	1496014	SP6-AS, SP6-SP	172	0.157	0.161856	187	0.0856	0.0901053
chr20	9319568	G	A	PLCB4	ENSG00000101333	ENST00000278655	coding	331	253	85	A>T	nonsyn		NA	SP6-AS, SP6-SP	100	0.11	0.113402	137	0.073	0.0768421
chr13	38143953	C	T	POSTN	ENSG00000133110	ENST00000379749	coding	2310	2275	759	E>K	nonsyn		NA	SP6-AS, SP6-SP	119	0.1765	0.181959	138	0.2536	0.266947
chr16	30094769	A	T	PPP4C	ENSG00000149923	ENST00000279387	coding	526	358	120	I>F	nonsyn		NA	SP6-AS, SP6-SP	142	0.5634	0.580825	135	0.4296	0.452211
chr20	5283032	C	A	PROKR2	ENSG00000101292	ENST00000217270	coding	809	809	270	R>L	nonsyn		NA	SP6-AS, SP6-SP	340	0.4941	0.509381	331	0.4592	0.483368
chr11	60668335	T	A	PRPF19	ENSG00000110107	ENST00000227524	coding	915	709	237	I>F	nonsyn		NA	SP6-AS, SP6-SP	112	0.5089	0.524639	124	0.5081	0.534842
chr1	214557468	G	A	PTPN14	ENSG00000152104	ENST00000366956	coding	1925	1730	577	T>I	nonsyn		NA	SP6-AS, SP6-SP	101	0.0594	0.0612371	124	0.0645	0.0678947
chr5	145638080	G	A	RBM27	ENSG00000091009	ENST00000265271	coding	1829	1663	555	V>I	nonsyn		NA	SP6-AS, SP6-SP	196	0.0306	0.0315464	195	0.0462	0.0486316
chr22	41347431	C	T	RBX1	ENSG00000100387	ENST00000216225	coding	69	29	10	P>L	nonsyn		NA	SP6-AS, SP6-SP	165	0.1152	0.118763	195	0.0974	0.102526
chr5	38960605	C	A	RICTOR	ENSG00000164327	ENST00000296782	coding	1768	1746	582	K>N	nonsyn		NA	SP6-AS, SP6-SP	362	0.1602	0.165155	368	0.1223	0.128737
chr15	59368277	A	C	RNF111	ENSG00000157450	ENST00000348370	coding	2244	1811	604	H>P	nonsyn		NA	SP6-AS, SP6-SP	73	0.4658	0.480206	65	0.4923	0.518211
chr18	61654215	T	G	SERPINB8	ENSG00000166401	ENST00000353706	coding	997	828	276	S>R	nonsyn		NA	SP6-AS, SP6-SP	233	0.0901	0.0928866	213	0.0657	0.0691579
chrX	9912855	G	C	SHROOM2	ENSG00000146950	ENST00000380913	coding	4576	4486	1496	D>H	nonsyn		NA	SP6-AS, SP6-SP	115	1	1	120	1	1
chr15	45557324	T	C	SLC28A2	ENSG00000137860	ENST00000347644	coding	805	740	247	V>A	nonsyn		NA	SP6-AS, SP6-SP	202	0.0446	0.0459794	188	0.0479	0.0504211
chr19	2732916	C	T	SLC39A3	ENSG00000141873	ENST00000269740	coding	1108	778	260	V>M	nonsyn	rs7252210	NA	SP6-AS, SP6-SP	103	0.5437	0.560515	112	0.4911	0.516947
chr16	55719155	T	A	SLC6A2	ENSG00000103546	ENST00000219833	coding	796	745	249	Y>N	nonsyn		NA	SP6-AS, SP6-SP	244	0.2336	0.240825	234	0.3803	0.400316
chr8	17401062	T	A	SLC7A2	ENSG00000003989	ENST00000004531	coding	382	334	112	F>I	nonsyn		NA	SP6-AS, SP6-SP	143	0.0699	0.0720619	121	0.0331	0.0348421
chr5	101709112	G	T	SLCO6A1	ENSG00000205359	ENST00000379807	coding	2239	2104	702	P>T	nonsyn		78537	SP6-AS, SP6-SP	86	0.093	0.0958763	76	0.0658	0.0692632
chr8	101245698	C	T	SPAG1	ENSG00000104450	ENST00000251809	coding	2134	2048	683	A>V	nonsyn		NA	SP6-AS, SP6-SP	186	0.0269	0.027732	203	0.0443	0.0466316
chr14	55907245	G	A	TBPL2	ENSG00000182521	ENST00000247219	coding	90	19	7	P>S	nonsyn		NA	SP6-AS, SP6-SP	23	0.1739	0.179278	28	0.25	0.263158
chr22	42609721	C	T	TCF20	ENSG00000100207	ENST00000359486	coding	1728	1591	531	G>S	nonsyn		NA	SP6-AS, SP6-SP	55	0.4727	0.48732	73	0.4932	0.519158
chr4	154625713	G	A	TLR2	ENSG00000137462	ENST00000260010	coding	3062	1654	552	A>T	nonsyn		NA	SP6-AS, SP6-SP	150	0.5067	0.522371	180	0.5278	0.555579
chr4	68780418	C	G	TMPRSS11A	ENSG00000187054	ENST00000334830	coding	1739	992	331	R>T	nonsyn		NA	SP6-AS, SP6-SP	316	0.1582	0.163093	363	0.2231	0.234842
chr17	7578410	T	A	TP53	ENSG00000141510	ENST00000269305	coding	710	520	174	R>W	nonsyn	TP53_g.12508A>T	44782	SP6-AS, SP6-SP	89	0.0337	0.0347423	132	0.0833	0.0876842
chr4	189012777	A	G	TRIML2	ENSG00000179046	ENST00000326754	coding	1019	989	330	F>S	nonsyn		NA	SP6-AS, SP6-SP	283	0.47	0.484536	294	0.5	0.526316
chr22	28392220	T	A	TTC28	ENSG00000100154	ENST00000397906	coding	5289	5147	1716	K>M	nonsyn		NA	SP6-AS, SP6-SP	61	0.1803	0.185876	64	0.3438	0.361895
chr10	134732915	C	A	TTC40	ENSG00000171811	ENST00000368586	coding	1863	1762	588	A>S	nonsyn		NA	SP6-AS, SP6-SP	119	0.1008	0.103918	148	0.0541	0.0569474
chr2	136513171	C	A	UBXN4	ENSG00000144224	ENST00000272638	coding	729	418	140	P>T	nonsyn		NA	SP6-AS, SP6-SP	432	0.125	0.128866	403	0.0893	0.094
chr12	62775329	A	T	USP15	ENSG00000135655	ENST00000280377	coding	1032	974	325	E>V	nonsyn		NA	SP6-AS, SP6-SP	192	0.0781	0.0805155	185	0.0649	0.0683158
chrX	150573427	C	T	VMA21	ENSG00000160131	ENST00000370361	coding	491	368	123	A>V	nonsyn		NA	SP6-AS, SP6-SP	43	1	1	51	1	1
chr14	69262740	T	C	ZFP36L1	ENSG00000185650	ENST00000408913	coding	451	272	91	E>G	nonsyn		NA	SP6-AS, SP6-SP	25	0.48	0.494845	45	0.6	0.631579
chr5	180277846	T	A	ZFP62	ENSG00000196670	ENST00000502412	coding	707	649	217	S>C	nonsyn		NA	SP6-AS, SP6-SP	245	0.4898	0.504948	272	0.4449	0.468316
chr16	3433540	G	C	ZSCAN32	ENSG00000140987	ENST00000396852	coding	1714	1406	469	P>R	nonsyn		NA	SP6-AS, SP6-SP	153	0.1373	0.141546	103	0.0777	0.0817895
chr7	50135899	C	A	C7orf72	ENSG00000164500	ENST00000297001	coding	268	218	73	S>*	nonsyn:stop-gain		NA	SP6-AS, SP6-SP	562	0.1441	0.148557	604	0.1093	0.115053
chr7	95606856	A	T	DYNC1I1	ENSG00000158560	ENST00000324972	coding	767	574	192	K>*	nonsyn:stop-gain		NA	SP6-AS, SP6-SP	247	0.2105	0.21701	234	0.265	0.278947
chrX	153553709	C	T	TKTL1	ENSG00000007350	ENST00000369915	coding	1531	1342	448	R>*	nonsyn:stop-gain		NA	SP6-AS, SP6-SP	192	0.474	0.48866	239	0.477	0.502105
chr20	49557471	C	G	DPM1	ENSG00000000419	ENST00000371588	intronic (splice_site)	NA	NA	NA				NA	SP6-AS, SP6-SP	101	0.0594	0.0612371	104	0.0577	0.0607368
chr4	183601891	G	T	TENM3	ENSG00000218336	ENST00000406950	intronic (splice_site)	NA	NA	NA				NA	SP6-AS, SP6-SP	159	0.5346	0.551134	175	0.5029	0.529368
chr20	62319337	A	G	RTEL1	ENSG00000258366	ENST00000508582	coding	1947	1601	534	Q>R	nonsyn		NA	SP6-AS, SP6-SP	132	0.0455	0.0469072	137	0.0146	0.0153684
chr14	20857421	G	A	TEP1	ENSG00000129566	ENST00000262715	coding	2542	2501	834	S>L	nonsyn		NA	SP6-AS, SP6-SP	262	0.0344	0.0354639	319	0.0157	0.0165263
chr3	164758759	C	A	SI	ENSG00000090402	ENST00000264382	coding	2191	2128	710	G>*	nonsyn:stop-gain		NA	SP6-AS, SP6-SP	297	0.0337	0.0347423	274	0.0182	0.0191579
chr12	20870117	G	A	SLCO1C1	ENSG00000139155	ENST00000266509	coding	1096	728	243	G>D	nonsyn		NA	SP6-AS, SP6-SP	187	0.016	0.0164948	167	0.0539	0.0567368
chr10	123843800	A	T	TACC2	ENSG00000138162	ENST00000334433	coding	1831	1785	595	Q>H	nonsyn		NA	SP6-AS, SP6-SP	141	0.0071	0.00731959	163	0.0368	0.0387368
chr2	61528572	C	A	USP34	ENSG00000115464	ENST00000398571	coding	3912	3835	1279	V>F	nonsyn		NA	SP6-AS, SP6-SP	204	0.0098	0.0101031	188	0.0479	0.0504211
chr11	57413507	C	A	YPEL4	ENSG00000166793	ENST00000300022	coding	775	331	111	G>W	nonsyn		NA	SP6-AS	123	0.0488	0.0503093	118	0	0
chr16	48227878	C	A	ABCC11	ENSG00000121270	ENST00000353782	coding	2484	2420	807	C>F	nonsyn		NA	SP6-AS	116	0.0517	0.053299	114	0	0
chr6	41552527	G	T	FOXP4	ENSG00000137166	ENST00000307972	coding	333	321	107	M>I	nonsyn		NA	SP6-AS	145	0.0483	0.0497938	125	0	0
chr20	57478773	C	T	GNAS	ENSG00000087460	ENST00000371100	coding	2840	2288	763	A>V	nonsyn		NA	SP6-AS	133	0.0451	0.0464948	129	0	0
chr2	17997814	G	T	MSGN1	ENSG00000151379	ENST00000281047	coding	52	29	10	S>I	nonsyn		NA	SP6-AS	111	0.0541	0.0557732	168	0	0
chr10	55571343	C	A	PCDH15	ENSG00000150275	ENST00000395438	coding	4805	4410	1470	R>S	nonsyn		NA	SP6-AS	81	0.0741	0.0763918	65	0	0
chr17	34068128	C	A	RASL10B	ENSG00000141150	ENST00000268864	coding	793	416	139	P>Q	nonsyn		NA	SP6-AS	192	0.0365	0.0376289	201	0	0
chr2	167301433	G	T	SCN7A	ENSG00000136546	ENST00000409855	coding	1592	1465	489	P>T	nonsyn		NA	SP6-AS	110	0.0545	0.0561856	99	0	0
chr7	100469183	G	T	TRIP6	ENSG00000087077	ENST00000200457	coding	1378	1018	340	A>S	nonsyn		NA	SP6-AS	41	0.122	0.125773	46	0	0
chr5	82789386	C	A	VCAN	ENSG00000038427	ENST00000265077	coding	1032	467	156	A>E	nonsyn		NA	SP6-AS	24	0.1667	0.171856	39	0	0
CASE SP7																Total Number of Reads: SP7BM	VAF: SP7BM (%)	Tumour Purity Corrected VAF: SP7BM (%)	Total Number of Reads: SP7LN	VAF: SP7LN (%)	Tumour Purity Corrected VAF: SP7LN (%)
chr1	169798476	A	T	C1orf112	ENSG00000000460	ENST00000359326	coding	1547	1200	400	L>F	nonsyn		NA	SP7-LN, SP7-BM	79	0.5063	0.538617	163	0.319	0.443056
chr1	228552700	C	A	OBSCN	ENSG00000154358	ENST00000570156	coding	21805	21731	7244	P>Q	nonsyn		NA	SP7-LN, SP7-BM	60	0.3833	0.407766	90	0.3778	0.524722
chr16	3832811	G	A	CREBBP	ENSG00000005339	ENST00000262367	coding	2257	1447	483	R>*	nonsyn:stop-gain		255965	SP7-LN, SP7-BM	133	0.4135	0.439894	161	0.4099	0.569306
chr8	38678154	G	A	TACC1	ENSG00000147526	ENST00000317827	intronic (splice_site)	NA	NA	NA			rs371670979	NA	SP7-LN, SP7-BM	48	0.4792	0.509787	86	0.407	0.565278
chr16	31100119	G	T	PRSS53	ENSG00000151006	ENST00000280606	coding	166	12	4	C>*	nonsyn:stop-gain		NA	SP7-LN, SP7-BM	63	0.5556	0.591064	61	0.2459	0.341528
chr10	64893203	C	T	NRBF2	ENSG00000148572	ENST00000435510	coding	119	28	10	P>S	nonsyn		NA	SP7-LN, SP7-BM	61	0.5574	0.592979	130	0.4077	0.56625
chr2	86333399	T	C	PTCD3	ENSG00000132300	ENST00000254630	coding	95	29	10	L>P	nonsyn		NA	SP7-LN, SP7-BM	103	0.3592	0.382128	173	0.2254	0.313056
chr19	15300110	T	G	NOTCH3	ENSG00000074181	ENST00000263388	coding	1242	1166	389	D>A	nonsyn		NA	SP7-LN, SP7-BM	238	0.4832	0.514043	352	0.3125	0.434028
chr1	156047089	G	A	MEX3A	ENSG00000254726	ENST00000532414	coding	839	839	280	A>V	nonsyn		NA	SP7-LN, SP7-BM	365	0.4904	0.521702	247	0.3887	0.539861
chr21	35257751	C	T	ITSN1	ENSG00000205726	ENST00000381318	coding	5056	4768	1590	Q>*	nonsyn:stop-gain		NA	SP7-LN, SP7-BM	145	0.5034	0.535532	170	0.4059	0.56375
chr13	96285562	T	A	DZIP1	ENSG00000134874	ENST00000466569	coding	749	749	250	D>V	nonsyn		NA	SP7-LN, SP7-BM	465	0.4688	0.498723	273	0.37	0.513889
chr6	71571609	C	T	B3GAT2	ENSG00000112309	ENST00000230053	coding	1418	809	270	G>E	nonsyn		NA	SP7-LN, SP7-BM	124	0.9758	1	98	0.6224	0.864444
chr6	70981405	G	A	COL9A1	ENSG00000112280	ENST00000357250	coding	1255	1096	366	P>S	nonsyn		NA	SP7-LN, SP7-BM	167	0.976	1	209	0.6172	0.857222
chr12	113448287	T	A	OAS2	ENSG00000111335	ENST00000342315	coding	2372	2158	720	*>K	nonsyn:stop-loss		NA	SP7-LN, SP7-BM	229	0.476	0.506383	226	0.3982	0.553056
chr15	42201982	A	T	EHD4	ENSG00000103966	ENST00000220325	coding	1088	1004	335	I>N	nonsyn		NA	SP7-LN, SP7-BM	192	0.4635	0.493085	344	0.3953	0.549028
chr2	148676128	T	A	ACVR2A	ENSG00000121989	ENST00000241416	coding	1565	929	310	L>Q	nonsyn		NA	SP7-LN, SP7-BM	84	0.631	0.671277	135	0.437	0.606944
chr19	15550870	G	A	WIZ	ENSG00000011451	ENST00000389282	coding	1005	791	264	P>L	nonsyn		NA	SP7-LN, SP7-BM	196	0.4694	0.499362	221	0.4118	0.571944
chr16	24104145	C	T	PRKCB	ENSG00000166501	ENST00000321728	coding	738	563	188	P>L	nonsyn		NA	SP7-LN, SP7-BM	309	0.4693	0.499255	259	0.3707	0.514861
chr4	47853887	G	A	NFXL1	ENSG00000170448	ENST00000381538	coding	2563	2494	832	R>W	nonsyn	rs377222212	NA	SP7-LN, SP7-BM	311	0.4887	0.519894	396	0.3157	0.438472
chr7	7274144	TCAATG	T	C1GALT1	ENSG00000106392	ENST00000223122	coding	256	194	65	FNA>FRF	frameshift:stop-gain		NA	SP7-LN, SP7-BM	152	0.0987	0.105	115	0.1304	0.181111
chr18	60985802	C	G	BCL2	ENSG00000171791	ENST00000333681	coding	997	98	33	G>A	nonsyn		NA	SP7-LN, SP7-BM	118	0.5085	0.540957	266	0.4211	0.584861
chr1	37499693	C	T	GRIK3	ENSG00000163873	ENST00000373091	coding	34	17	6	R>Q	nonsyn		NA	SP7-LN, SP7-BM	54	0.5185	0.551596	43	0.3023	0.419861
chr12	26808774	A	G	ITPR2	ENSG00000123104	ENST00000381340	coding	2873	2456	819	I>T	nonsyn		NA	SP7-LN, SP7-BM	59	0.4407	0.46883	87	0.2644	0.367222
chr6	37614981	G	A	MDGA1	ENSG00000112139	ENST00000297153	coding	3202	2023	675	P>S	nonsyn	rs374048763	NA	SP7-LN, SP7-BM	40	0.525	0.558511	81	0.4444	0.617222
chr4	100543967	G	T	MTTP	ENSG00000138823	ENST00000511045	coding	2741	2728	910	A>S	nonsyn		NA	SP7-LN, SP7-BM	104	0.0865	0.0920213	158	0.1329	0.184583
chr11	33087551	A	C	TCP11L1	ENSG00000176148	ENST00000334274	coding	1548	1148	383	H>P	nonsyn	rs200877599	NA	SP7-LN, SP7-BM	27	0.1111	0.118191	62	0.0645	0.0895833
chr8	442499	G	T	TDRP	ENSG00000180190	ENST00000324079	coding	699	458	153	A>D	nonsyn		NA	SP7-LN, SP7-BM	116	0.0345	0.0367021	80	0.1125	0.15625
chr16	3808959	C	A	CREBBP	ENSG00000005339	ENST00000262367	coding	4075	3265	1089	E>*	nonsyn:stop-gain		NA	SP7-LN, SP7-BM	33	0.6061	0.644787	20	0.3	0.416667
chr19	43766011	C	T	PSG9	ENSG00000183668	ENST00000270077	intronic (splice_site)	NA	NA	NA				NA	SP7-LN, SP7-BM	84	0.5595	0.595213	86	0.314	0.436111
chrX	150573501	C	T	VMA21	ENSG00000160131	ENST00000370361	coding	565	442	148	R>*	nonsyn:stop-gain		NA	SP7-LN, SP7-BM	23	1	1	22	0.7273	1
chr10	98742394	AC	A	C10orf12	ENSG00000155640	ENST00000286067	coding	1354	1247	416	N>N	frameshift:stop-gain		NA	SP7-LN, SP7-BM	114	0.1228	0.130638	168	0.1786	0.248056
chr16	68119802	T	C	NFATC3	ENSG00000072736	ENST00000570212	coding	39	41	14	V>A	nonsyn		NA	SP7-LN, SP7-BM	64	0.0781	0.0830851	166	0.012	0.0166667
chr2	141135847	T	C	LRP1B	ENSG00000168702	ENST00000389484	coding	11512	10540	3514	T>A	nonsyn		NA	SP7-LN, SP7-BM	329	0.0091	0.00968085	356	0.0337	0.0468056
chr13	38138654	A	T	POSTN	ENSG00000133110	ENST00000379749	intronic (splice_site)	NA	NA	NA				NA	SP7-LN, SP7-BM	134	0.0149	0.0158511	168	0.0357	0.0495833
chr1	217665048	T	A	GPATCH2	ENSG00000092978	ENST00000366935	coding	1362	1251	417	K>N	nonsyn		NA	SP7-BM	94	0.0745	0.0792553	74	0	0
chr5	37309370	CTAGAAGAGGAGATAACAAGAACTTAAAAATAT	C	NUP155	ENSG00000113569	ENST00000231498	intronic (splice_site)	NA	NA	NA				NA	SP7-BM	22	0.3182	0.338511	57	0	0
chr16	2880449	C	A	ZG16B	ENSG00000162078	ENST00000382280	coding	194	115	39	L>M	nonsyn		NA	SP7-LN	30	0	0	57	0.0702	0.0975
CASE SP8																Total Number of Reads: SP8LN	VAF: SP8LN (%)	Tumour Purity Corrected VAF: SP8LN (%)	Total Number of Reads: SP8BM	VAF: SP8BM (%)	Tumour Purity Corrected VAF: SP8BM (%)
chr16	3786138	CACCTTCAAA	C	CREBBP	ENSG00000005339	ENST00000262367	coding	5437	4627	1543	TPPQ>FEGE|EPAA	*nonsyn|pepshift:stop-gain		NA	SP8-LN, SP8-BM	17	0.8889	1	13	0.5385	0.591758
chr11	2291098	G	C	ASCL2	ENSG00000183734	ENST00000331289	coding	1085	465	155	S>R	nonsyn		NA	SP8-LN, SP8-BM	29	0.5862	0.714878	43	0.3721	0.408901
chr11	2291123	G	A	ASCL2	ENSG00000183734	ENST00000331289	coding	1060	440	147	S>F	nonsyn		NA	SP8-LN, SP8-BM	19	0.4737	0.577683	27	0.4074	0.447692
chr12	6702722	G	A	CHD4	ENSG00000111642	ENST00000309577	coding	2538	2374	792	R>W	nonsyn		NA	SP8-LN, SP8-BM	49	0.4898	0.597317	55	0.3636	0.39956
chr1	103461567	T	A	COL11A1	ENSG00000060718	ENST00000358392	coding	2627	2309	770	Y>F	nonsyn		NA	SP8-LN, SP8-BM	43	0.6512	0.794146	49	0.449	0.493407
chr12	57865180	C	A	GLI1	ENSG00000111087	ENST00000228682	coding	2748	2657	886	P>H	nonsyn		NA	SP8-LN, SP8-BM	91	0.0659	0.0803659	89	0.0225	0.0247253
chr12	49426342	A	C	KMT2D	ENSG00000167548	ENST00000301067	coding	12146	12146	4049	L>*	nonsyn:stop-gain		NA	SP8-LN, SP8-BM	177	0.0395	0.0481707	195	0.3846	0.422637
chr12	132629035	T	C	NOC4L	ENSG00000184967	ENST00000330579	coding	43	2	1	M>T	nonsyn		NA	SP8-LN, SP8-BM	30	0.2333	0.284512	47	0.3191	0.350659
chr6	116466645	T	C	NT5DC1	ENSG00000178425	ENST00000419791	coding	654	574	192	F>L	*nonsyn		NA	SP8-LN, SP8-BM	73	0.0685	0.0835366	86	0.4302	0.472747
chr11	56230673	C	A	OR5M9	ENSG00000150269	ENST00000279791	coding	205	205	69	V>L	nonsyn		NA	SP8-LN, SP8-BM	127	0.5748	0.700976	185	0.4541	0.499011
chr5	140730483	T	C	PCDHGB1	ENSG00000254221	ENST00000523390	coding	656	656	219	L>P	nonsyn		NA	SP8-LN, SP8-BM	110	0.5727	0.698415	128	0.4922	0.540879
chr11	100998610	C	A	PGR	ENSG00000082175	ENST00000325455	coding	2646	1192	398	A>S	nonsyn		NA	SP8-LN, SP8-BM	91	0.5275	0.643293	145	0.5034	0.553187
chr2	44428552	T	C	PPM1B	ENSG00000138032	ENST00000419807	coding	1164	214	72	S>P	*nonsyn		NA	SP8-LN, SP8-BM	192	0.4844	0.590732	216	0.4954	0.544396
chr1	182616036	T	G	RGS8	ENSG00000135824	ENST00000258302	coding	521	431	144	Q>P	nonsyn		NA	SP8-LN, SP8-BM	25	0.56	0.682927	29	0.5862	0.644176
chr17	63200376	T	G	RGS9	ENSG00000108370	ENST00000584234	coding	1247	1160	387	V>G	nonsyn		NA	SP8-LN, SP8-BM	34	0.5	0.609756	41	0.5122	0.562857
chr17	8296182	T	A	RNF222	ENSG00000189051	ENST00000399398	coding	907	598	200	I>F	nonsyn		NA	SP8-LN, SP8-BM	18	0.3333	0.406463	26	0.5769	0.633956
chr3	164906307	T	C	SLITRK3	ENSG00000121871	ENST00000475390	coding	2756	2312	771	E>G	nonsyn		NA	SP8-LN, SP8-BM	151	0.0596	0.0726829	200	0.45	0.494505
chr12	57498330	C	T	STAT6	ENSG00000166888	ENST00000300134	coding	1455	1129	377	E>K	nonsyn		NA	SP8-LN, SP8-BM	70	0.4714	0.574878	94	0.5213	0.572857
chr8	30703647	G	A	TEX15	ENSG00000133863	ENST00000256246	coding	2962	2887	963	R>*	nonsyn:stop-gain	rs62000447	NA	SP8-LN, SP8-BM	84	0.0238	0.0290244	128	0.5078	0.558022
chr9	71869244	G	A	TJP2	ENSG00000119139	ENST00000539225	coding	3620	3620	1207	R>H	nonsyn		195386	SP8-LN, SP8-BM	97	0.6907	0.842317	111	0.4505	0.495055
chr20	44592470	T	C	ZNF335	ENSG00000198026	ENST00000322927	coding	1363	1262	421	E>G	nonsyn		NA	SP8-LN, SP8-BM	104	0.4519	0.551098	136	0.3676	0.403956
chr1	6614406	G	C	NOL9	ENSG00000162408	ENST00000377705	coding	190	157	53	L>V	nonsyn		NA	SP8-LN, SP8-BM	12	0.1667	0.203293	20	0.45	0.494505
chr19	33355235	C	T	SLC7A9	ENSG00000021488	ENST00000590341	coding	422	245	82	C>Y	nonsyn		NA	SP8-LN, SP8-BM	93	0.043	0.052439	98	0.5204	0.571868
chr21	34925912	C	A	SON	ENSG00000159140	ENST00000356577	coding	4850	4375	1459	Q>K	nonsyn		NA	SP8-LN, SP8-BM	73	0.0685	0.0835366	128	0.0078	0.00857143
chr3	195508249	A	G	MUC4	ENSG00000145113	ENST00000478156	coding	10274	10202	3401	V>A	nonsyn	rs71187729	149566	SP8-LN, SP8-BM	16	0.0625	0.0762195	26	0.0769	0.0845055
chr2	60688863	T	C	BCL11A	ENSG00000119866	ENST00000356842	coding	1413	1184	395	H>R	nonsyn		NA	SP8-LN, SP8-BM	104	0.0096	0.0117073	114	0.5526	0.607253
chr21	43321757	T	C	C2CD2	ENSG00000157617	ENST00000380486	coding	1776	1534	512	T>A	nonsyn		NA	SP8-LN, SP8-BM	58	0.0172	0.0209756	75	0.56	0.615385
chr19	501786	C	A	MADCAM1	ENSG00000099866	ENST00000215637	coding	831	785	262	P>Q	nonsyn	rs77264553	439992	SP8-LN, SP8-BM	16	0.0625	0.0762195	37	0.1081	0.118791
chr3	195513413	G	A	MUC4	ENSG00000145113	ENST00000478156	coding	5110	5038	1680	P>S	nonsyn	rs7374593	222021	SP8-LN, SP8-BM	12	0.0833	0.101585	20	0.2	0.21978
chr1	6614299	G	C	NOL9	ENSG00000162408	ENST00000377705	coding	297	264	88	S>R	nonsyn		NA	SP8-LN, SP8-BM	20	0.05	0.0609756	21	0.619	0.68022
chr6	96986541	C	T	UFL1	ENSG00000014123	ENST00000369278	coding	1079	1013	338	A>V	nonsyn		NA	SP8-LN, SP8-BM	99	0.0101	0.0123171	97	0.4948	0.543736
chr2	21229368	T	C	APOB	ENSG00000084674	ENST00000233242	coding	10500	10372	3458	M>V	nonsyn		NA	SP8-BM	132	0	0	143	0.1399	0.153736
chr11	2290996	C	G	ASCL2	ENSG00000183734	ENST00000331289	coding	1187	567	189	W>C	nonsyn		NA	SP8-BM		0	0	72	0.403	0.442857
chr11	2291051	C	T	ASCL2	ENSG00000183734	ENST00000331289	coding	1132	512	171	G>D	nonsyn		NA	SP8-BM	59	0	0	76	0.0658	0.0723077
chr13	29005429	C	T	FLT1	ENSG00000102755	ENST00000282397	coding	1084	832	278	V>I	nonsyn	rs372354806	NA	SP8-BM	128	0	0	146	0.0479	0.0526374
chr4	46043198	T	C	GABRG1	ENSG00000163285	ENST00000295452	coding	1373	1205	402	Y>C	nonsyn		NA	SP8-BM	193	0	0	184	0.0543	0.0596703
chr15	67649755	C	A	IQCH	ENSG00000103599	ENST00000335894	coding	776	710	237	S>*	nonsyn:stop-gain		NA	SP8-BM	108	0	0	113	0.5398	0.593187
chr16	87678008	C	T	JPH3	ENSG00000154118	ENST00000284262	coding	769	527	176	A>V	nonsyn	rs373143340	NA	SP8-BM	133	0	0	162	0.0802	0.0881319
chr1	39322723	G	T	RRAGC	ENSG00000116954	ENST00000373001	coding	446	269	90	T>N	nonsyn		NA	SP8-BM	not validated by targeted sequencing			115	0.1304	0.143297
chr13	70535535	A	C	KLHL1	ENSG00000150361	ENST00000377844	coding	1482	722	241	F>C	nonsyn		NA	SP8-BM	123	0	0	139	0.4029	0.442747
chr7	92763657	A	C	SAMD9L	ENSG00000177409	ENST00000318238	coding	2845	1628	543	F>C	nonsyn		NA	SP8-BM	62	0	0	67	0.0896	0.0984615
chr21	32624490	C	A	TIAM1	ENSG00000156299	ENST00000286827	coding	1451	979	327	E>*	nonsyn:stop-gain		NA	SP8-BM	101	0	0	88	0.0568	0.0624176
chr12	64819625	C	A	XPOT	ENSG00000184575	ENST00000332707	coding	2132	1603	535	H>N	nonsyn		NA	SP8-BM	27	0	0	50	0.08	0.0879121
chrX	79698725	A	C	FAM46D	ENSG00000174016	ENST00000308293	coding	926	687	229	E>D	nonsyn		NA	SP8-LN	96	0.9375	1	133	0	0
chr4	2877656	C	T	ADD1	ENSG00000087274	ENST00000510101	coding	187	14	5	S>F	nonsyn		NA	SP8-LN	36	0.4444	0.541951	44	0	0
chr3	148459028	A	C	AGTR1	ENSG00000144891	ENST00000497524	coding	597	206	69	N>T	nonsyn		NA	SP8-LN	81	0.0864	0.105366	80	0	0
chr11	2290996	C	T	ASCL2	ENSG00000183734	ENST00000331289	coding	1187	567	189	W>*	nonsyn:stop-gain		NA	SP8-LN	66	0.1212	0.147805		0	0
chr20	35234458	G	T	C20orf24	ENSG00000101084	ENST00000344795	coding	322	104	35	W>L	nonsyn		NA	SP8-LN	45	0.1111	0.135488	48	0	0
chr1	243349310	G	T	CEP170	ENSG00000143702	ENST00000366542	coding	1389	1337	446	S>*	nonsyn:stop-gain		NA	SP8-LN	202	0.2239	0.273049	198	0	0
chr2	189876364	G	T	COL3A1	ENSG00000168542	ENST00000304636	coding	4435	4265	1422	G>V	nonsyn		NA	SP8-LN	122	0.0492	0.06	141	0	0
chr6	39867880	C	T	DAAM2	ENSG00000146122	ENST00000274867	coding	2863	2707	903	R>W	nonsyn	rs369693022	NA	SP8-LN	103	0.4078	0.497317	126	0	0
chr19	10940832	G	A	DNM2	ENSG00000079805	ENST00000585892	coding	2485	2321	774	S>N	nonsyn		NA	SP8-LN	69	0.0725	0.0884146	94	0	0
chr2	27590690	C	A	EIF2B4	ENSG00000115211	ENST00000347454	intronic (splice_site)	NA	NA	NA				NA	SP8-LN	35	0.1143	0.13939	56	0	0
chr11	88780399	TAC	T	GRM5	ENSG00000168959	ENST00000305432	coding	792	642	214	S>V|T	*nonsyn|frameshift:stop-gain		NA	SP8-LN	212	0.4648	0.566829	233	0	0
chr11	46637557	C	A	HARBI1	ENSG00000180423	ENST00000326737	coding	479	231	77	L>F	nonsyn		NA	SP8-LN	98	0.051	0.0621951	136	0	0
chr10	134540351	T	A	INPP5A	ENSG00000068383	ENST00000368594	coding	951	674	225	V>D	nonsyn		NA	SP8-LN	116	0.3276	0.399512	117	0	0
chr10	134463950	G	C	INPP5A	ENSG00000068383	ENST00000368594	coding	524	247	83	E>Q	nonsyn		NA	SP8-LN	102	0.2647	0.322805	100	0	0
chr2	187529328	C	A	ITGAV	ENSG00000138448	ENST00000261023	coding	2307	2033	678	P>Q	nonsyn		NA	SP8-LN	95	0.0526	0.0641463	133	0	0
chr1	6662519	G	A	KLHL21	ENSG00000162413	ENST00000377658	coding	411	359	120	A>V	nonsyn		NA	SP8-LN	81	0.4444	0.541951	104	0	0
chr1	6662552	A	T	KLHL21	ENSG00000162413	ENST00000377658	coding	378	326	109	L>Q	nonsyn		NA	SP8-LN	78	0.3846	0.469024	92	0	0
chr1	6662555	G	C	KLHL21	ENSG00000162413	ENST00000377658	coding	375	323	108	P>R	nonsyn		NA	SP8-LN	75	0.3733	0.455244	90	0	0
chr19	42914514	C	A	LIPE	ENSG00000079435	ENST00000244289	coding	1641	1364	455	R>L	nonsyn		NA	SP8-LN	134	0.0448	0.0546341	160	0	0
chr10	134162537	G	T	LRRC27	ENSG00000148814	ENST00000344079	coding	1148	997	333	G>W	nonsyn		NA	SP8-LN	63	0.0794	0.0968293	74	0	0
chr11	45926374	C	A	MAPK8IP1	ENSG00000121653	ENST00000241014	coding	2052	1882	628	Q>K	nonsyn		NA	SP8-LN	146	0.0411	0.050122	157	0	0
chr3	27216165	A	C	NEK10	ENSG00000163491	ENST00000429845	coding	3028	2665	889	F>V	nonsyn		NA	SP8-LN	98	0.4184	0.510244	123	0	0
chr10	70044001	C	T	PBLD	ENSG00000108187	ENST00000309049	coding	985	800	267	R>H	nonsyn		NA	SP8-LN	105	0.3524	0.429756	137	0	0
chr5	95072700	G	T	RHOBTB3	ENSG00000164292	ENST00000506959	coding	359	354	118	K>N	*nonsyn		NA	SP8-LN	34	0.1176	0.143415	57	0	0
chr11	124748502	C	A	ROBO3	ENSG00000154134	ENST00000397801	coding	3535	3343	1115	P>T	nonsyn		NA	SP8-LN	62	0.0806	0.0982927	105	0	0
chr15	49164297	C	A	SHC4	ENSG00000185634	ENST00000332408	coding	1312	883	295	G>*	nonsyn:stop-gain		NA	SP8-LN	30	0.1333	0.162561	73	0	0
chr3	164907387	T	C	SLITRK3	ENSG00000121871	ENST00000475390	coding	1676	1232	411	K>R	nonsyn		NA	SP8-LN	120	0.1417	0.172805	183	0	0
chr17	62587214	C	A	SMURF2	ENSG00000108854	ENST00000262435	coding	576	388	130	G>*	nonsyn:stop-gain		NA	SP8-LN	60	0.1	0.121951	113	0	0
chr2	1243515	G	T	SNTG2	ENSG00000172554	ENST00000308624	coding	984	855	285	K>N	nonsyn		NA	SP8-LN	64	0.4375	0.533537	81	0	0
chr2	1243516	A	G	SNTG2	ENSG00000172554	ENST00000308624	coding	985	856	286	M>V	nonsyn		NA	SP8-LN	63	0.4286	0.522683	81	0	0
chr1	210267680	G	T	SYT14	ENSG00000143469	ENST00000422431	coding	649	591	197	Q>H	nonsyn		NA	SP8-LN	83	0.2771	0.337927	100	0	0
chr1	114646332	G	T	SYT6	ENSG00000134207	ENST00000610222	coding	1230	1083	361	D>E	nonsyn		NA	SP8-LN	38	0.3684	0.449268	45	0	0
chr8	38693782	G	A	TACC1	ENSG00000147526	ENST00000379931	coding	2231	1852	618	V>M	nonsyn		1099684	SP8-LN	75	0.0667	0.0813415	123	0	0
chr17	61315355	C	A	TANC2	ENSG00000170921	ENST00000424789	coding	732	728	243	P>Q	nonsyn		NA	SP8-LN	134	0.0448	0.0546341	176	0	0
chr8	71487174	G	T	TRAM1	ENSG00000067167	ENST00000262213	coding	1288	1118	373	S>Y	nonsyn		NA	SP8-LN	31	0.129	0.157317	38	0	0
chr2	61577732	C	T	USP34	ENSG00000115464	ENST00000398571	coding	1425	1348	450	A>T	nonsyn		NA	SP8-LN	50	0.5	0.609756	52	0	0
chr7	6194264	G	T	USP42	ENSG00000106346	ENST00000306177	coding	3237	3079	1027	G>W	nonsyn		NA	SP8-LN	78	0.0641	0.0781707	129	0	0
CASE SP9																Total Number of Reads: SP9LN	VAF: SP9LN (%)	Tumour Purity Corrected VAF: SP9LN (%)	Total Number of Reads: SP9BM	VAF: SP9BM (%)	Tumour Purity Corrected VAF: SP9BM (%)
chr1	2489820	A	G	TNFRSF14	ENSG00000157873	ENST00000426449	coding	326	217	73	T>A	*nonsyn		NA	SP9-LN, SP9-BM	86	0.9884	0.9884	64	1	1
chr16	3786767	A	G	CREBBP	ENSG00000005339	ENST00000262367	coding	5254	4444	1482	Y>H	nonsyn		88741	SP9-LN, SP9-BM	75	0.9867	0.9867	76	1	1
chr12	133810788	C	T	ANHX	ENSG00000227059	ENST00000545940	coding	1894	155	52	R>H	nonsyn		NA	SP9-LN, SP9-BM	113	0.7522	0.7522	109	0.2018	0.205918
chr2	179621176	G	A	TTN	ENSG00000155657	ENST00000589042	coding	11252	11027	3676	T>M	nonsyn		NA	SP9-LN, SP9-BM	221	0.6425	0.6425	82	0.6707	0.684388
chr19	54973622	C	A	LENG9	ENSG00000182909	ENST00000333834	coding	1273	1154	385	R>L	nonsyn		NA	SP9-LN, SP9-BM	43	0.6279	0.6279	47	0.7447	0.759898
chr17	56729355	C	T	TEX14	ENSG00000121101	ENST00000389934	coding	126	8	3	R>Q	nonsyn	rs73996253	NA	SP9-LN, SP9-BM	115	0.6	0.6	147	0.4966	0.506735
chr15	80987836	C	A	ABHD17C	ENSG00000136379	ENST00000258884	coding	193	66	22	C>*	nonsyn:stop-gain		NA	SP9-LN, SP9-BM	32	0.5938	0.5938	18	0.6111	0.623571
chr16	53636047	C	T	RPGRIP1L	ENSG00000103494	ENST00000379925	coding	3940	3889	1297	E>K	nonsyn		NA	SP9-LN, SP9-BM	40	0.55	0.55	45	0.2889	0.294796
chr1	3103004	G	A	PRDM16	ENSG00000142611	ENST00000511072	coding	445	353	118	R>Q	nonsyn		NA	SP9-LN, SP9-BM	61	0.541	0.541	13	0.4615	0.470918
chr8	145640626	G	A	SLC39A4	ENSG00000147804	ENST00000301305	coding	758	652	218	P>S	nonsyn	rs375541184	NA	SP9-LN, SP9-BM	128	0.5391	0.5391	96	0.7188	0.733469
chr19	45532208	G	A	RELB	ENSG00000104856	ENST00000221452	coding	1099	949	317	G>S	nonsyn		NA	SP9-LN, SP9-BM	195	0.5282	0.5282	235	0.6936	0.707755
chr8	20110987	G	A	LZTS1	ENSG00000061337	ENST00000381569	coding	813	455	152	A>V	nonsyn		NA	SP9-LN, SP9-BM	42	0.5238	0.5238	51	0.7059	0.720306
chr11	84245750	C	T	DLG2	ENSG00000150672	ENST00000376104	coding	694	382	128	A>T	nonsyn		NA	SP9-LN, SP9-BM	112	0.5089	0.5089	269	0.5799	0.591735
chr9	27202976	A	T	TEK	ENSG00000120156	ENST00000380036	coding	2510	2068	690	K>*	nonsyn:stop-gain		NA	SP9-LN, SP9-BM	172	0.5058	0.5058	119	0.5126	0.523061
chr11	34186325	G	T	ABTB2	ENSG00000166016	ENST00000435224	coding	2321	1896	632	D>E	nonsyn		NA	SP9-LN, SP9-BM	99	0.4949	0.4949	125	0.408	0.416327
chrX	78011328	C	T	LPAR4	ENSG00000147145	ENST00000435339	coding	1348	962	321	S>F	nonsyn		NA	SP9-LN, SP9-BM	290	0.4897	0.4897	234	0.3248	0.331429
chr17	3917749	T	G	ZZEF1	ENSG00000074755	ENST00000381638	coding	8331	8206	2736	T>P	nonsyn		NA	SP9-LN, SP9-BM	110	0.4818	0.4818	208	0.8894	0.907551
chr19	14675602	G	T	TECR	ENSG00000099797	ENST00000436007	coding	663	539	180	C>F	nonsyn		NA	SP9-LN, SP9-BM	27	0.4815	0.4815	13	0.3077	0.31398
chr22	40066206	G	A	CACNA1I	ENSG00000100346	ENST00000336649	coding	4376	4376	1459	R>Q	nonsyn		NA	SP9-LN, SP9-BM	40	0.475	0.475	18	0.5	0.510204
chrX	36321995	T	C	CXorf30	ENSG00000205081	ENST00000378653	coding	1195	1195	399	C>R	nonsyn		NA	SP9-LN, SP9-BM	57	0.4737	0.4737	29	0.2414	0.246327
chr8	18258137	C	A	NAT2	ENSG00000156006	ENST00000286479	coding	731	624	208	Y>*	nonsyn:stop-gain		NA	SP9-LN, SP9-BM	148	0.473	0.473	165	0.503	0.513265
chr5	77411967	T	G	AP3B1	ENSG00000132842	ENST00000255194	coding	2236	2060	687	D>A	nonsyn		NA	SP9-LN, SP9-BM	98	0.4694	0.4694	110	0.5545	0.565816
chr14	65253667	C	T	SPTB	ENSG00000070182	ENST00000556626	coding	3159	3016	1006	A>T	nonsyn	rs151112486	NA	SP9-LN, SP9-BM	97	0.4536	0.4536	103	0.5922	0.604286
chr18	77464784	G	T	CTDP1	ENSG00000060069	ENST00000299543	coding	786	639	213	Q>H	nonsyn		NA	SP9-LN, SP9-BM	108	0.4444	0.4444	56	0.8571	0.874592
chrX	150573454	A	C	VMA21	ENSG00000160131	ENST00000370361	coding	518	395	132	H>P	nonsyn		NA	SP9-LN, SP9-BM	50	0.44	0.44	95	0.5684	0.58
chr6	52883237	G	A	ICK	ENSG00000112144	ENST00000350082	coding	901	554	185	A>V	nonsyn		1445190	SP9-LN, SP9-BM	50	0.44	0.44	113	0.3894	0.397347
chr9	136389893	G	A	TMEM8C	ENSG00000187616	ENST00000339996	coding	176	74	25	A>V	nonsyn		NA	SP9-LN, SP9-BM	65	0.4308	0.4308	121	0.5289	0.539694
chr19	37309616	T	C	ZNF790	ENSG00000197863	ENST00000356725	coding	1751	1630	544	I>V	nonsyn		NA	SP9-LN, SP9-BM	171	0.4269	0.4269	115	0.4696	0.479184
chr10	118225595	G	A	PNLIPRP3	ENSG00000203837	ENST00000369230	coding	988	842	281	R>Q	nonsyn	rs140515444	NA	SP9-LN, SP9-BM	98	0.4184	0.4184	42	0.2143	0.218673
chr6	169621573	G	A	THBS2	ENSG00000186340	ENST00000366787	coding	3573	3323	1108	T>M	nonsyn	rs139601458	NA	SP9-LN, SP9-BM	84	0.4167	0.4167	13	0.6154	0.627959
chr9	135176029	G	A	SETX	ENSG00000107290	ENST00000224140	coding	5719	5536	1846	R>C	nonsyn		NA	SP9-LN, SP9-BM	77	0.4156	0.4156	111	0.5225	0.533163
chr2	136872527	G	C	CXCR4	ENSG00000121966	ENST00000409817	coding	1287	983	328	S>C	nonsyn		NA	SP9-LN, SP9-BM	39	0.4103	0.4103	31	0.3871	0.395
chr20	865750	A	G	ANGPT4	ENSG00000101280	ENST00000381922	coding	909	806	269	V>A	nonsyn		NA	SP9-LN, SP9-BM	59	0.4068	0.4068	77	0.2208	0.225306
chr22	17280790	G	A	XKR3	ENSG00000172967	ENST00000331428	coding	563	460	154	R>W	nonsyn		NA	SP9-LN, SP9-BM	227	0.3877	0.3877	138	0.6594	0.672857
chr16	30093814	G	A	PPP4C	ENSG00000149923	ENST00000279387	coding	328	160	54	D>N	nonsyn		NA	SP9-LN, SP9-BM	70	0.3857	0.3857	152	0.3816	0.389388
chr11	49190759	A	C	FOLH1	ENSG00000086205	ENST00000256999	coding	1621	1360	454	S>A	nonsyn		NA	SP9-LN, SP9-BM	80	0.375	0.375	86	0.5581	0.56949
chr10	81901843	G	A	PLAC9	ENSG00000189129	ENST00000372267	coding	242	70	24	E>K	nonsyn	rs267602589	NA	SP9-LN, SP9-BM	120	0.35	0.35	164	0.5244	0.535102
chr5	38527341	G	A	LIFR	ENSG00000113594	ENST00000263409	coding	476	313	105	H>Y	nonsyn		NA	SP9-LN, SP9-BM	65	0.3385	0.3385	51	0.2157	0.220102
chr2	11731539	C	A	GREB1	ENSG00000196208	ENST00000381483	coding	1614	1363	455	P>T	nonsyn		NA	SP9-LN, SP9-BM	107	0.3084	0.3084	133	0.2556	0.260816
chr12	49446070	G	GT	KMT2D	ENSG00000167548	ENST00000301067	coding	1396	1396	466	R>T	frameshift:stop-gain		NA	SP9-LN, SP9-BM	96	0.2959	0.2959	338	0.3953	0.403367
chr18	8635615	G	A	RAB12	ENSG00000206418	ENST00000329286	coding	794	511	171	E>K	nonsyn		NA	SP9-LN, SP9-BM	79	0.2911	0.2911	36	0.5833	0.595204
chr17	39041199	C	T	KRT20	ENSG00000171431	ENST00000167588	coding	281	239	80	R>H	nonsyn		1318509	SP9-LN, SP9-BM	167	0.2814	0.2814	260	0.2731	0.278673
chr2	105959680	G	A	C2orf49	ENSG00000135974	ENST00000258457	coding	871	642	214	M>I	nonsyn		NA	SP9-LN, SP9-BM	82	0.2439	0.2439	143	0.4476	0.456735
chr7	117424314	C	A	CTTNBP2	ENSG00000077063	ENST00000160373	coding	2355	2263	755	G>*	nonsyn:stop-gain		NA	SP9-LN, SP9-BM	133	0.0301	0.0301	108	0.0833	0.085
chr14	60212893	G	T	RTN1	ENSG00000139970	ENST00000267484	coding	884	548	183	A>E	nonsyn		NA	SP9-LN, SP9-BM	76	0.0263	0.0263	92	0.4674	0.476939
chr8	38934904	G	A	ADAM9	ENSG00000168615	ENST00000487273	coding	1933	1855	619	E>K	nonsyn		NA	SP9-LN, SP9-BM	52	0.0192	0.0192	42	0.5714	0.583061
chr19	44892133	C	T	ZNF285	ENSG00000267508	ENST00000591679	coding	346	295	99	V>M	nonsyn	rs140033872	NA	SP9-LN, SP9-BM	104	0.0096	0.0096	95	0.5053	0.515612
chr7	143573367	G	A	FAM115A	ENSG00000198420	ENST00000479870	coding	544	335	112	A>V	nonsyn		NA	SP9-LN, SP9-BM	109	0.0183	0.0183	209	0.4641	0.473571
chr2	234378089	C	T	DGKD	ENSG00000077044	ENST00000264057	coding	3640	3628	1210	P>S	nonsyn		NA	SP9-LN, SP9-BM	44	0.0227	0.0227	51	0.4314	0.440204
chr6	138196885	C	T	TNFAIP3	ENSG00000118503	ENST00000237289	coding	613	547	183	R>*	nonsyn:stop-gain		35931	SP9-LN, SP9-BM	183	0.0109	0.0109	123	0.2764	0.282041
chr6	138196086	GAC	G	TNFAIP3	ENSG00000118503	ENST00000420009	coding	612	400	134	D>D	*frameshift:stop-gain		NA	SP9-LN, SP9-BM	87	0.0115	0.0115	63	0.2698	0.275306
chr16	28913639	G	GC	ATP2A1	ENSG00000196296	ENST00000357084	coding	2723	2456	819	R>R	frameshift:stop-gain		NA	SP9-LN, SP9-BM	54	0.0185	0.0185	203	0.152	0.155102
chr16	4862228	G	GC	GLYR1	ENSG00000140632	ENST00000321919	coding	1218	1141	381	R>A	frameshift:stop-gain		NA	SP9-LN, SP9-BM	86	0.0116	0.0116	151	0.1382	0.14102
chr7	128485040	C	T	FLNC	ENSG00000128591	ENST00000325888	coding	3782	3521	1174	A>V	nonsyn		NA	SP9-LN, SP9-BM	82	0.0122	0.0122	142	0.1268	0.129388
chr19	14194212	T	C	C19orf67	ENSG00000188032	ENST00000548523	coding	739	604	202	R>G	nonsyn		NA	SP9-LN, SP9-BM	48	0.0208	0.0208	52	0.1154	0.117755
chr1	91977431	C	A	CDC7	ENSG00000097046	ENST00000234626	coding	642	523	175	H>N	nonsyn		NA	SP9-LN, SP9-BM	75	0.0133	0.0133	50	0.1	0.102041
chr17	62492755	G	T	POLG2	ENSG00000256525	ENST00000539111	coding	400	332	111	A>D	nonsyn		NA	SP9-LN, SP9-BM	181	0.0055	0.0055	382	0.0654	0.0667347
chr12	50188908	C	A	NCKAP5L	ENSG00000167566	ENST00000335999	coding	2937	2735	912	R>L	nonsyn		NA	SP9-LN, SP9-BM	107	0.0093	0.0093	199	0.0503	0.0513265
chr10	50531378	G	A	C10orf71	ENSG00000177354	ENST00000374144	coding	1076	788	263	G>E	nonsyn		NA	SP9-LN, SP9-BM	114	0.0088	0.0088	274	0.0401	0.0409184
chr12	11546677	C	T	PRB2	ENSG00000121335	ENST00000389362	coding	371	335	112	R>Q	nonsyn	rs76491584	NA	SP9-LN, SP9-BM	31	0.0323	0.0323	61	0.0328	0.0334694
chr19	9089873	G	A	MUC16	ENSG00000181143	ENST00000397910	coding	2146	1942	648	P>S	nonsyn		NA	SP9-LN, SP9-BM	145	0.0138	0.0138	853	0.0328	0.0334694
chr19	56056195	G	A	SBK3	ENSG00000231274	ENST00000592464	coding	395	395	132	P>L	*nonsyn		NA	SP9-LN	15	0.6	0.6		0	0
chr6	169637363	C	T	THBS2	ENSG00000186340	ENST00000366787	coding	1629	1379	460	R>H	nonsyn	rs201885587	NA	SP9-LN	114	0.3772	0.3772	16	0	0
chr19	39090775	C	T	MAP4K1	ENSG00000104814	ENST00000591517	coding	1579	1550	517	G>E	nonsyn		NA	SP9-LN	57	0.3333	0.3333	56	0	0
chr1	16725897	G	T	SPATA21	ENSG00000187144	ENST00000335496	coding	1777	1294	432	P>T	nonsyn		NA	SP9-LN	26	0.2692	0.2692	47	0	0
chr11	8662391	G	T	TRIM66	ENSG00000166436	ENST00000299550	coding	1291	1096	366	L>M	nonsyn		NA	SP9-LN	19	0.2632	0.2632	34	0	0
chr19	50086697	C	A	PRRG2	ENSG00000126460	ENST00000597121	coding	298	151	51	Q>K	nonsyn		NA	SP9-LN	23	0.2609	0.2609	30	0	0
chr22	29192035	C	G	XBP1	ENSG00000100219	ENST00000403532	coding	648	614	205	S>T	nonsyn		NA	SP9-LN	89	0.2584	0.2584	81	0	0
chr18	11981715	G	T	IMPA2	ENSG00000141401	ENST00000269159	coding	289	47	16	W>L	nonsyn		NA	SP9-LN	25	0.24	0.24		0	0
chr8	21983212	G	T	HR	ENSG00000168453	ENST00000381418	coding	2920	1439	480	P>Q	nonsyn		NA	SP9-LN	22	0.2273	0.2273	23	0	0
chr3	49932906	G	A	MST1R	ENSG00000164078	ENST00000296474	coding	3066	3038	1013	S>L	nonsyn		NA	SP9-BM	52	0	0	72	0.6944	0.708571
chr12	108956445	T	C	ISCU	ENSG00000136003	ENST00000535729	coding	69	47	16	L>P	nonsyn		NA	SP9-BM	21	0	0	72	0.6111	0.623571
chr19	44891010	G	C	ZNF285	ENSG00000267508	ENST00000591679	coding	1469	1418	473	A>G	nonsyn	rs150792548	229341	SP9-BM	135	0	0	181	0.5525	0.563776
chr17	7750969	G	A	KDM6B	ENSG00000132510	ENST00000254846	coding	1752	1363	455	A>T	nonsyn		NA	SP9-BM	30	0	0	38	0.5263	0.537041
chr19	44891043	G	T	ZNF285	ENSG00000267508	ENST00000591679	coding	1436	1385	462	P>Q	nonsyn	rs77661661	229342	SP9-BM	119	0	0	147	0.483	0.492857
chr12	110489099	C	G	C12orf76	ENSG00000174456	ENST00000548191	coding	270	12	4	R>S	nonsyn		NA	SP9-BM	155	0	0	141	0.4681	0.477653
chr21	30380916	C	T	RWDD2B	ENSG00000156253	ENST00000493196	coding	195	94	32	E>K	nonsyn		NA	SP9-BM	64	0	0	90	0.4222	0.430816
chr19	44890968	C	G	ZNF285	ENSG00000267508	ENST00000591679	coding	1511	1460	487	G>A	nonsyn	rs367567419	NA	SP9-BM	152	0	0	139	0.3669	0.374388
chr19	50339641	T	TC	MED25	ENSG00000104973	ENST00000312865	coding	2177	2124	708	LP>LP	frameshift:stop-loss		NA	SP9-BM	68	0	0	39	0.2564	0.261633
chr16	30899222	T	TG	BCL7C	ENSG00000099385	ENST00000215115	coding	1634	618	206	PL>PT	frameshift:stop-gain		NA	SP9-BM	34	0	0	59	0.2373	0.242143
chr20	30193611	G	A	ID1	ENSG00000125968	ENST00000376112	coding	526	421	141	A>T	nonsyn		NA	SP9-BM	80	0	0	135	0.2148	0.219184
chr1	151318740	T	TG	RFX5	ENSG00000143390	ENST00000290524	coding	236	57	19	PG>PR	frameshift:stop-gain		NA	SP9-BM	47	0	0	245	0.1748	0.178367
chr17	7370109	A	AG	ZBTB4	ENSG00000174282	ENST00000380599	coding	162	12	4	PA>PC	frameshift:stop-gain		NA	SP9-BM	32	0	0	160	0.1718	0.175306
chr6	149395141	G	GC	UST	ENSG00000111962	ENST00000367463	coding	1213	1110	370	KP>KP	frameshift:stop-gain		NA	SP9-BM	79	0	0	99	0.1717	0.175204
chr4	101961661	C	T	PPP3CA	ENSG00000138814	ENST00000394854	coding	1903	1219	407	A>T	nonsyn		NA	SP9-BM	165	0	0	150	0.1667	0.170102
chr1	11595683	G	GC	PTCHD2	ENSG00000204624	ENST00000294484	coding	3936	3798	1266	LP>LP	frameshift:stop-gain		NA	SP9-BM	36	0	0	33	0.1515	0.154592
chr15	91428792	C	T	FES	ENSG00000182511	ENST00000328850	coding	506	364	122	Q>*	nonsyn:stop-gain		NA	SP9-BM	71	0	0	41	0.1463	0.149286
chr14	103568741	T	TC	EXOC3L4	ENSG00000205436	ENST00000380069	coding	757	681	227	SP>SP	frameshift:stop-gain		NA	SP9-BM	76	0	0	30	0.1333	0.13602
chr11	64457918	G	GC	NRXN2	ENSG00000110076	ENST00000377551	coding	1021	809	270	A>G	frameshift:stop-gain		NA	SP9-BM	72	0	0	340	0.132	0.134694
chr4	1980558	G	GC	WHSC1	ENSG00000109685	ENST00000508803	coding	4168	4020	1340	KP>KP	frameshift:stop-loss		NA	SP9-BM	87	0	0	84	0.1294	0.132041
chr9	139734217	A	AC	RABL6	ENSG00000196642	ENST00000371663	coding	2108	1833	611	PP>PP	frameshift:stop-gain		NA	SP9-BM	99	0	0	30	0.129	0.131633
chr9	111617267	A	G	ACTL7B	ENSG00000148156	ENST00000374667	coding	1973	944	315	L>P	nonsyn		NA	SP9-BM	74	0	0	79	0.1266	0.129184
chr22	41574678	G	GC	EP300	ENSG00000100393	ENST00000263253	coding	8182	6963	2322	P>fs	frameshift:stop-gain		NA	SP9-BM	91	0	0	128	0.125	0.127551
chr9	79934524	C	A	VPS13A	ENSG00000197969	ENST00000376634	coding	5702	5350	1784	P>T	nonsyn		NA	SP9-BM	44	0	0	32	0.125	0.127551
chr2	74329151	T	TG	TET3	ENSG00000187605	ENST00000409262	coding	4831	4831	1611	W>W	frameshift:stop-gain		NA	SP9-BM	94	0	0	92	0.1196	0.122041
chr11	62571436	G	A	NXF1	ENSG00000162231	ENST00000530875	coding	285	172	58	R>C	*nonsyn		929829	SP9-BM	95	0	0	246	0.1179	0.120306
chr19	4817905	A	G	TICAM1	ENSG00000127666	ENST00000248244	coding	715	485	162	L>P	nonsyn		NA	SP9-BM	77	0	0	199	0.1156	0.117959
chr6	138202379	G	GC	TNFAIP3	ENSG00000118503	ENST00000237289	coding	2362	2296	766	A>A	frameshift:stop-gain		NA	SP9-BM	95	0	0	103	0.1154	0.117755
chr19	3942173	G	GC	NMRK2	ENSG00000077009	ENST00000593949	coding	675	610	204	A>A	frameshift:stop-loss		NA	SP9-BM	84	0	0	79	0.1139	0.116224
chr19	39412715	G	A	SARS2	ENSG00000104835	ENST00000600042	coding	422	397	133	R>W	nonsyn	rs371125997	1590018	SP9-BM	161	0	0	573	0.1134	0.115714
chr5	145650594	G	GA	RBM27	ENSG00000091009	ENST00000265271	coding	2935	2769	923	RK>RK	frameshift:stop-gain		NA	SP9-BM	131	0	0	134	0.1111	0.113367
chr10	85994026	G	A	LRIT1	ENSG00000148602	ENST00000372105	coding	720	698	233	A>V	nonsyn		NA	SP9-BM	113	0	0	120	0.1083	0.11051
chr19	11034677	T	TG	YIPF2	ENSG00000130733	ENST00000586748	intronic (splice_site)	NA	NA	NA				NA	SP9-BM	95	0	0	156	0.1083	0.11051
chr7	1527490	C	T	INTS1	ENSG00000164880	ENST00000389470	coding	2806	2806	936	A>T	nonsyn		NA	SP9-BM	100	0	0	112	0.1071	0.109286
chr22	46931992	C	A	CELSR1	ENSG00000075275	ENST00000262738	coding	1076	1076	359	R>L	nonsyn		NA	SP9-BM	144	0	0	78	0.1026	0.104694
chr17	37341119	T	TG	CACNB1	ENSG00000067191	ENST00000394303	intronic (splice_site)	NA	NA	NA				NA	SP9-BM	98	0	0	223	0.1022	0.104286
chr1	16902844	G	T	NBPF1	ENSG00000219481	ENST00000430580	coding	2925	2037	679	D>E	nonsyn	rs199969012	NA	SP9-BM	9	0	0	20	0.1	0.102041
	* variants identified by targeted deep sequencing and not whole exome sequencing

## Sheet: Table 6
Table S6: Validated non-synonymous variants
Gene symbol	Genomic postion of mutation	Sample
CREBBP	chr16_3788618	SP1-LN
STAT6	chr12_57496662	SP1-LN
PTPN6	chr12_7069828	SP1-LN
EZH2	chr7_148508728	SP1-LN
CD83	chr6_14118190	SP1-LN
KLHL14	chr18_30350128	SP1-LN
FOXO1	chr13_41240288	SP1-LN
KMT2D	chr12_49431832	SP1-LN
CREBBP	chr16_3788618	SP1-SK
STAT6	chr12_57496662	SP1-SK
PTPN6	chr12_7069828	SP1-SK
EZH2	chr7_148508728	SP1-SK
CD83	chr6_14118190	SP1-SK
KLHL14	chr18_30350128	SP1-SK
FOXO1	chr13_41240288	SP1-SK
KMT2D	chr12_49431832	SP1-SK
TNFRSF14	chr1_2489848	SP1-SK
CREBBP	chr16_3788618	SP2-LN
KMT2D	chr12_49441824	SP2-LN
KMT2D	chr12_49415846	SP2-LN
BCL2	chr18_60985407	SP2-LN
HIST1H1E	chr6_26156811	SP2-LN
EZH2	chr7_148508727	SP2-LN
BCL2	chr18_60985880	SP2-LN
BCL2	chr18_60985889	SP2-LN
ATP6V1B2	chr8_20074768	SP2-LN
KMT2D	chr12_49444867	SP2-LN
FAT4	chr4_126336669	SP2-LN
BCL2	chr18_60985760	SP2-LN
BCL2	chr18_60985808	SP2-LN
CREBBP	chr16_3788618	SP2-BM
KMT2D	chr12_49441824	SP2-BM
KMT2D	chr12_49415846	SP2-BM
BCL2	chr18_60985407	SP2-BM
HIST1H1E	chr6_26156811	SP2-BM
EZH2	chr7_148508727	SP2-BM
BCL2	chr18_60985880	SP2-BM
BCL2	chr18_60985889	SP2-BM
ATP6V1B2	chr8_20074768	SP2-BM
KMT2D	chr12_49444867	SP2-BM
FAT4	chr4_126336669	SP2-BM
BCL2	chr18_60985760	SP2-BM
BCL2	chr18_60985808	SP2-BM
TNFRSF14	chr1_2492089	SP3-BM
ARID1A	chr1_27057936	SP3-BM
ARID1A	chr1_27057938	SP3-BM
ATP6V1B2	chr8_20074768	SP3-BM
KMT2D	chr12_49432474	SP3-BM
KMT2D	chr12_49433106	SP3-BM
CREBBP	chr16_3786704	SP3-BM
BCL2	chr18_60985875	SP3-BM
TNFRSF14	chr1_2492089	SP3-LN
ARID1A	chr1_27057936	SP3-LN
ARID1A	chr1_27057938	SP3-LN
ATP6V1B2	chr8_20074768	SP3-LN
KMT2D	chr12_49432474	SP3-LN
KMT2D	chr12_49433106	SP3-LN
CREBBP	chr16_3786704	SP3-LN
BCL2	chr18_60985875	SP3-LN
CREBBP	chr16_3786704	SP3-tLN
KMT2D	chr12_49432474	SP3-tLN
KMT2D	chr12_49433106	SP3-tLN
ARID1A	chr1_27057938	SP3-tLN
BCL2	chr18_60985875	SP3-tLN
ARID1A	chr1_27057936	SP3-tLN
CD79A	chr19_42384800	SP3-tLN
EZH2	chr7_148508727	SP3-tLN
PRKCB	chr16_23847561	SP3-tLN
TNFAIP3	chr6_138192470	SP3-tLN
BCL2	chr18_60985632	SP3-tLN
PRKCB	chr16_23847566	SP3-tLN
IKZF3	chr17_37922328	SP3-tLN
CREBBP	chr16_3786704	SP3-tBM
KMT2D	chr12_49432474	SP3-tBM
KMT2D	chr12_49433106	SP3-tBM
ARID1A	chr1_27057938	SP3-tBM
BCL2	chr18_60985875	SP3-tBM
ARID1A	chr1_27057936	SP3-tBM
CD79A	chr19_42384800	SP3-tBM
EZH2	chr7_148508727	SP3-tBM
PRKCB	chr16_23847566	SP3-tBM
IKZF3	chr17_37922328	SP3-tBM
BCL2	chr18_60985632	SP3-tBM
KMT2D	chr12_49448801	SP4-LN1
KMT2D	chr12_49422724	SP4-LN1
EP300	chr22_41566488	SP4-LN1
VMA21	chrX_150573454	SP4-LN1
CREBBP	chr16_3788655	SP4-LN1
TNFRSF14	chr1_2493171	SP4-LN1
BTG1	chr12_92539257	SP4-LN1
RRAGC	chr1_39322639	SP4-LN1
KMT2D	chr12_49448801	SP4-LN2
KMT2D	chr12_49422724	SP4-LN2
EP300	chr22_41566488	SP4-LN2
VMA21	chrX_150573454	SP4-LN2
CREBBP	chr16_3788655	SP4-LN2
TNFRSF14	chr1_2493171	SP4-LN2
BTG1	chr12_92539257	SP4-LN2
PIK3CD	chr1_9787030	SP4-LN2
RRAGC	chr1_39322639	SP4-LN2
KMT2D	chr12_49448801	SP4-tLN
KMT2D	chr12_49422724	SP4-tLN
VMA21	chrX_150573454	SP4-tLN
CREBBP	chr16_3788655	SP4-tLN
TNFRSF14	chr1_2493171	SP4-tLN
BTG1	chr12_92539257	SP4-tLN
BTG2	chr1_203276366	SP4-tLN
CCND3	chr6_41903706	SP4-tLN
S1PR2	chr19_10335349	SP4-tLN
HIST1H2BJ	ch6_27100463	SP4-tLN
KMT2D	chr12_49448801	SP4-tSK
KMT2D	chr12_49422724	SP4-tSK
VMA21	chrX_150573454	SP4-tSK
CREBBP	chr16_3788655	SP4-tSK
TNFRSF14	chr1_2493171	SP4-tSK
TMEM30A	chr6_75965938	SP5-LN
CXCR4	chr2_136872537	SP5-LN
ARHGEF1	chr19_42410123	SP5-LN
ATP6V1B2	chr8_20073957	SP5-LN
B2M	chr15_45003745	SP5-LN
BCL2	chr18_60985434	SP5-LN
BCL2	chr18_60985803	SP5-LN
CREBBP	chr16_3788618	SP5-LN
BCL10	chr1_85733491	SP5-LN
HIST1H2BD	chr6_26158560	SP5-LN
KMT2D	chr12_49418670	SP5-LN
TMEM30A	chr6_75965938	SP5-PE
CXCR4	chr2_136872537	SP5-PE
ARHGEF1	chr19_42410123	SP5-PE
ATP6V1B2	chr8_20073957	SP5-PE
B2M	chr15_45003745	SP5-PE
BCL2	chr18_60985434	SP5-PE
BCL2	chr18_60985803	SP5-PE
CREBBP	chr16_3788618	SP5-PE
BCL10	chr1_85733491	SP5-PE
KMT2D	chr12_49418670	SP5-PE
ACTB	chr7_5568063	SP6-AS
KMT2D	chr12_49443567	SP6-AS
CREBBP	chr16_3808045	SP6-AS
KMT2D	chr12_49425754	SP6-AS
TBL1XR1	chr3_176765331	SP6-AS
FAS	chr10_90773104	SP6-AS
ATP10A	chr15_26026231	SP6-AS
CREBBP	chr16_3788646	SP6-AS
TLR2	chr4_154625713	SP6-AS
TP53	chr17_7578410	SP6-AS
VMA21	chrX_150573427	SP6-AS
ACTB	chr7_5568063	SP6-SP
KMT2D	chr12_49443567	SP6-SP
CREBBP	chr16_3808045	SP6-SP
KMT2D	chr12_49425754	SP6-SP
TBL1XR1	chr3_176765331	SP6-SP
FAS	chr10_90773104	SP6-SP
ATP10A	chr15_26026231	SP6-SP
CREBBP	chr16_3788646	SP6-SP
TLR2	chr4_154625713	SP6-SP
TP53	chr17_7578410	SP6-SP
VMA21	chrX_150573427	SP6-SP
CREBBP	chr16_3832811	SP7-LN
NOTCH3	chr19_15300110	SP7-LN
PRKCB	chr16_24104145	SP7-LN
BCL2	chr18_60985802	SP7-LN
CREBBP	chr16_3808959	SP7-LN
VMA21	chrX_150573501	SP7-LN
CREBBP	chr16_3832811	SP7-BM
NOTCH3	chr19_15300110	SP7-BM
PRKCB	chr16_24104145	SP7-BM
BCL2	chr18_60985802	SP7-BM
CREBBP	chr16_3808959	SP7-BM
VMA21	chrX_150573501	SP7-BM
CREBBP	chr16_3786138	SP8-LN
KMT2D	chr12_49426342	SP8-LN
STAT6	chr12_57498330	SP8-LN
CREBBP	chr16_3786138	SP8-BM
KMT2D	chr12_49426342	SP8-BM
RRAGC	chr1_39322723	SP8-BM
STAT6	chr12_57498330	SP8-BM
TNFRSF14	chr1_2489820	SP9-LN
CREBBP	chr16_3786767	SP9-LN
VMA21	chrX_150573454	SP9-LN
CXCR4	chr2_136872527	SP9-LN
KMT2D	chr12_49446070	SP9-LN
TNFAIP3	chr6_138196885	SP9-LN
TNFAIP3	chr6_138196086	SP9-LN
TNFRSF14	chr1_2489820	SP9-BM
CREBBP	chr16_3786767	SP9-BM
VMA21	chrX_150573454	SP9-BM
CXCR4	chr2_136872527	SP9-BM
KMT2D	chr12_49446070	SP9-BM
TNFAIP3	chr6_138196885	SP9-BM
TNFAIP3	chr6_138196086	SP9-BM
EP300	chr22_41574678	SP9-BM
TNFAIP3	chr6_138202379	SP9-BM
3 non-synonymous variants were not confirmed by targeted resequencing

## Sheet: Table 7
Table S7: Details of copy number alterations in SP1-SP8
Sample	Chromosome	Start	End	Length	Number of Genes	CNA	Samples	Bands covered
SP1	16	81779	30134741	30052963	379	CN-LOH	SP1_SK; SP1_LN	chr16(p13.3-p11.1)
SP1	1	150026399	206589352	56562954	604	gain	SP1_SK	chr1(q23.1-q32.1)
SP1	2	95400693	end			gain	SP1_SK	chr2q arm
SP1	14	106232236	107095517	863282	0	loss	SP1_SK
SP1	1	65893391	150053627	84160237	362	loss	SP1_LN	chr1(p31.3-p21.2)
SP2	17	33504809	81083419	47578611	1661	gain	SP2_LN; SP2_BM	chr17 (q12-q25.3)
SP2	16	103423	30369812	30266390	969	CN-LOH	SP2_LN; SP2_BM	chr16(p13.3-p11.2)
SP3	1	2234373	10093896	7859524	181	loss	SP3_LN, SP3_BM, SP3_tLN, SP3_tBM	chr1(p36.33-p36.22)
SP3	17	25853450	81083577	55230128	1994	gain	SP3_LN, SP3_BM, SP3_tLN, SP3_tBM	chr17 (q11.2-q25.3)
SP3	22	41967939	51237276	9269338	241	loss	SP3_LN, SP3_BM, SP3_tLN, SP3_tBM	chr22 (q13.2-q13.33)
SP3	3	40638554	64133074	23494521	540	loss	SP3_LN, SP3_BM, SP3_tLN, SP3_tBM	chr3 (p22.1-p14.1)
SP3	16	943333	33961093	33017761	1131	CN-LOH	SP3_LN, SP3_BM, SP3_tLN, SP3_tBM	chr16(p13.3-p11.2)
SP3	22	22575902	23247281	671380	95	loss	SP3_LN, SP3_FLBM, SP3_tLN	chr22 (q11.22)
SP3	2	60695797	61761103	1065307	31	gain	SP3_tLN, SP3_tBM	chr2 (p16.1-p15)
SP3	2	63978907	65432228	1453322	40	loss	SP3_tLN, SP3_tBM	chr2 (p15-p14)
SP3	22	19211665	41940125	22728461	880	gain	SP3_tLN	chr22 (q11.21-q13.2)
SP3	6	267575	32032900	31765326	847	CN-LOH	SP3_tLN	chr6 (p25.3-p21.22)
SP4	1	1417759	7723384	6305626	145	loss	SP4_LN1; SP4_LN2; SP4_tLN; SP4_tSK	chr1 (p36.33-p36.23)
SP4	whole chr2					gain	SP4_LN1; SP4_LN2; SP4_tLN; SP4_tSK	whole chr2
SP4	22	22330078	23265079	935002	135	loss	SP4_LN1; SP4_LN2; SP4_tLN; SP4_tSK	chr22 (q11.22)
SP4	3	45867669	63264434	17396766	405	loss	SP4_LN1; SP4_LN2; SP4_tLN; SP4_tSK	chr3 (p21.31-p14.1)
SP4	9	20620484	22821039	2200556	60	loss	SP4_LN1; SP4_LN2; SP4_tLN; SP4_tSK	chr9 (p21.3)
SP4	16	81779	3929947	3848169	312	CN-LOH	SP4_LN2; SP4_tLN; SP4_tSK	chr16 (p13.3)
SP4	16	46407068	58811153	12404086	313	loss	SP4_LN2; SP4_tLN	chr16 (q11.2-q21)
SP4	10	133769568	135473054	1703487	57	loss	SP4_LN1	chr10 (q26.3)
SP4	11	192997	3249081	3056085	157	loss	SP4_LN1	chr11 (p15.5)
SP4	16	81779	3819345	3737567	311	loss	SP4_LN1	chr16 (p13.3)
SP4	20	60879504	62959254	2079751	108	loss	SP4_LN1	chr20 (q13.33)
SP4	4	951947	3498624	2546678	76	loss	SP4_LN1	chr4 (p16.3)
SP4	6	29913298	31107904	1194607	84	gain	SP4_LN1	chr6 (p22.1-p21.33)
SP4	8	144403485	145756170	1352686	98	loss	SP4_LN1	chr8 (q24.3)
SP4	19	20214924	24326120	4111197	179	gain	SP4_LN2	chr19 (p12)
SP4	3	105238890	113604491	8365602	131	loss	SP4_LN2; SP4_tSK	chr3 (q13.11-q13.31)
SP4	8	142202655	145830894	3628240	164	gain	SP4_tSK	chr8 (q24.3)
SP4	1	145816620	216595778	70779159	1779	gain	SP4_tLN	chr1 (q21.1-q41)
SP4	18	30806655	46956671	16150017	140	gain	SP4_tLN	chr18 (q12.1-q21.1)
SP4	X	2699912	9622379	6922468	65	loss	SP4_tLN	chrX (p22.33-22.2)
SP4	X	111874649	135519251	23644603	396	gain	SP4_tLN	chrX (q23-q26.3)
SP4	whole chr7					gain	SP4_tLN	chr7 whole
SP4	8	182707	29120436	28937730	601	loss	SP4_tLN	chr8 (p23.3-p12)
SP5	1	209174755	249212609	40037855	823	gain	SP5_LN; SP5_PE	chr1 (q32.2-q44)
SP5	12	49333896	133810703	84476808	1828	CN-LOH	SP5_LN; SP5_PE	chr12 (q13.12-q24.33)
SP5	15	41245651	52442138	11196488	318	loss	SP5_LN; SP5_PE	chr15 (q15.1-q21.2)
SP5	16	81779	5517175	5435397	369	CN-LOH	SP5_LN; SP5_PE	chr16 (p13.3)
SP5	18	12976	61394403	61381428	943	gain	SP5_LN; SP5_PE	chr18 (p11.32-q21.33)
SP5	21	9473537	48084142	38610606	735	gain	SP5_LN; SP5_PE	chr21 (p11.2-q22.3)
SP5	X	35077791	102345679	67267889	1058	gain	SP5_LN; SP5_PE	chrX (p21.1-q22.1)
SP5	6	406552	31462093	31055542	765	CN-LOH	SP5_LN; SP5_PE	chr6 (p25.3-p21.33)
SP5	6	31465805	58779383	27313579	675	gain	SP5_LN; SP5_PE	chr6 (p21.33-p11.1)
SP5	6	62056079	170892902	108836824	1449	loss	SP5_LN; SP5_PE	chr6 (q11.1-q27)
SP5	1	1920344	3670695	1750352	58	loss	SP5_PE	chr1 (p36.33-p36.32)
SP5	10	131635964	135501021	3865058	79	loss	SP5_PE	chr10 (q26.3)
SP5	11	192877	3243250	3050374	155	loss	SP5_PE	chr11(p15.5-p15.4)
SP5	20	60868875	62340420	1471546	75	loss	SP5_PE	chr20 (q13.33)
SP6	11	66502370	134927627	68425258	1429	CN-LOH	SP6_AS; SP6_SP	chr11 (q13.2-q25)
SP6	whole chr18					gain	SP6_As; SP6_SP	whole 18
SP6	2	36994493	39242054	2247562	58	loss	SP6_As; SP6_SP	chr2 (p22.2-p22.1)
SP7	12	45457349	133811046	88353698	1935	CN-LOH	SP7_LN; SP7_BM	chr12 (q12-q24.33)
SP7	18	48138	60646586	60598449	924	gain	SP7_LN; SP7_BM	chr18 (p11.32-q21.33)
SP7	3	105862112	116746471	10884360	166	loss	SP7_LN; SP7_BM	chr3 (q13.11-q13.31)
SP7	6	63921413	117869679	53948267	693	loss	SP7_LN; SP7_BM	chr6 (q12-q22.1)
SP7	11	193022	3243346	3050325	155	gain	SP7_LN	chr11 (p15.5-p15.4)
SP7	16	79609	5061091	4981483	355	gain	SP7_LN	chr16 (p13.3)
SP7	17	78073201	81083652	3010452	155	gain	SP7_LN	chr17 (q25.3)
SP7	18	63058936	77927028	14868093	169	gain	SP7_LN	chr18 (q22.1-q23)
SP7	20	60713311	62959184	2245874	113	gain	SP7_LN	chr20 (q13.33)
SP7	22	45821887	51216526	5394640	123	gain	SP7_LN	chr22 (q13.31-q13.33)
SP7	8	144406705	146249591	1842887	120	gain	SP7_LN	chr8 (q24.3)
SP8	16	79609	4801723	4722115	344	CN-LOH	SP8_LN; SP8_BM	chr16(p13.3)
SP8	6	405184	32427946	32022763	868	CN-LOH	SP8_LN; SP8_BM	chr6(p25.3-p21.32)
SP8	10	83926592	108924136	24997545	498	loss	SP8_LN	chr10(q23.1-q25.1)
SP8	16	38700000	86371360	47671361	912	gain	SP8_LN	chr16(q12.2-q24.1)
SP8	4	160279448	191044173	30764726	382	loss	SP8_LN	chr4(q32.1-q35.2)
SP8	9	71395974	141071784	69675811	1331	gain	SP8_LN	chr9(q21.11-q34.3)

## Sheet: Table 8
Table S8: Ultra-deep sequencing results
SP1					LN		Skin
Gene	Transcript ID	Position	Ref	Alt	Deep Sequencing VAF (%)		Deep Sequencing VAF (%)	WES VAF (%)
TNFRSF14	ENST00000355716	chr1_2489848	C	T	Not Detected		0.043	4.27
SP3					LN		BM		t-LN^		t-BM^
Gene	Transcript ID	Position	Ref	Alt	Deep Sequencing VAF (%)	WES VAF (%)	Deep Sequencing VAF (%)	WES VAF (%)	Deep Sequencing VAF (%)	WES VAF (%)	Deep Sequencing VAF (%)	WES VAF (%)
TNFRSF14	ENST00000355716	chr1_2492089	C	T	0.64	0.5179	0.76	0.7826	Not Detected		Not Detected
ATP6V1B2	ENST00000276390	chr8_20074768	G	A	0.3373	0.2878	0.3571	0.3676	Not Detected		Not Detected
PRKCB	ENST00000321728	chr16_23847561	G	A	Not Detected		Not Detected		0.3808	0.2807	Not Detected
ASXL1	ENST00000375687	chr20_31023615	A	T	Not Detected		Not Detected		0.0151	0.0179	0.3008	0.2571
IKZF3	ENST00000346872	chr17_37922328	C	A	Not Detected		Not Detected		0.014	0.0118	0.0651	0.199
CD79A	ENST00000221972	chr19_42384800	TATG	T	6.93%*	0	5.7%*	0	0.4972	0.439	0.88	0.3659
EZH2	ENST00000320356	chr7_148508727	T	C	Not Detected		Not Detected		0.5664	0.302	0.0501	0.1583
PRKCB	ENST00000321728	chr16_23847566	G	C	Not Detected		Not Detected		0.0161	0.0182	0.4085	0.4688
DDX3X	ENST00000399959	chrX_41205655	G	A	Not Detected		Not Detected		0.648	0.875	Not Detected
TNFAIP3	ENST00000237289	chr6_138192470	ATCAT	A	Not Detected		Not Detected		0.0946	0.0901	Not Detected
SP4					LN1^		LN2		t-LN		t-SK
Gene	Transcript ID	Position	Ref	Alt	Deep Sequencing VAF (%)	WES VAF (%)	Deep Sequencing VAF (%)	WES VAF (%)	Deep Sequencing VAF (%)	WES VAF (%)	Deep Sequencing VAF (%)	WES VAF (%)
PIK3CD	ENST00000361110	chr1_9787030	G	A	Not Detected		0.0254	0.0566	Not Detected		Not Detected
RRAGC	ENST00000373001	chr1_39322639	G	T	0.1182	0.08	0.0053	0.0123	Not Detected		Not Detected
BTG1	ENST00000256015	chr12_92539257	C	T	0.2811	0.1579	0.2725	0.3077	0.1594	0.1957	Not Detected
BTG2	ENST00000290551	chr1_203276366	C	T	Not Detected		Not Detected		0.1826	0.2321	Not Detected
CCND3	ENST00000372991	chr6_41903706	G	A	Not Detected		Not Detected		0.2092	0.2241	Not Detected
S1PR2	ENST00000590320	chr19_10335349	G	A	Not Detected		Not Detected		0.2415	0.1972	Not Detected
SPIB	ENST00000595883	chr19_50931403	TCTC	T	Not Detected		Not Detected		Not Detected		0.322	21.49
SP5					LN^		PE^
Gene	Transcript ID	Position	Ref	Alt	Deep Sequencing VAF (%)	WES VAF (%)	Deep Sequencing VAF (%)	WES VAF (%)
CBX8	ENST00000269385	chr17_77768647	G	GC	4.91%*		0.0634	0.1176
SP9					LN		BM^
Gene	Transcript ID	Position	Ref	Alt	Deep Sequencing VAF (%)	WES VAF (%)	Deep Sequencing VAF	WES VAF (%)
MAP4K1	ENST00000591517	chr19_39090775	C	T	0.3259	0.3333	Not Detected
XBP1	ENST00000403532	chr22_29192035	C	G	0.3397	0.2584	Not Detected
BCL7C	ENST00000215115	chr16_30899222	T	TG	Not Detected		0.2521	23.73
EP300	ENST00000263253	chr22_41574678	G	GC	Not Detected		0.0906	12.5
TNFAIP3	ENST00000237289	chr6_138202379	G	GC	Not Detected		0.1077	11.54
WHSC1	ENST00000508803	chr4_1980558	G	GC	Not Detected		0.1065	12.94
* not detected in WES
^ Whole genome amplified samples (run in duplicate)
Comparison of WES and Deep Sequencing VAFs r=0.85

## Sheet: Table 9 
Table S9: Haloplex HS targeted gene panel used for somatic non-synonymous variant validation
Haloplex Targeted Gene Panel
ACTB
APC
ARHGEF1
ARID1A
ARID1B
ATM
ATP10A
ATP13A4
ATP6AP1
ATP6AP2
ATP6V0A1
ATP6V0C
ATP6V0D1
ATP6V1A
ATP6V1B2
ATP6V1F
ATRX
B2M
BCL10
BCL2
BCL6
BCL7A
BCOR
BCR
BRD4
BTG1
BTG2
CARD11
CCND3
CD22
CD274
CD36
CD58
CD70
CD74
CD79A
CD79B
CD83
CDKN2A
CDKN2B
CIITA
CREBBP
CXCR4
DTX1
DUSP2
EEF1A1
EP300
EPHA7
ETS1
ETV1
ETV6
EZH2
FAS
FAT2
FAT4
FBXO11
FBXW7
FOXO1
FOXP1
GNA12
GNA13
GNAI2
HDAC7
HIST1H1B
HIST1H1C
HIST1H1D
HIST1H1E
HIST1H2AC
HIST1H2AE
HIST1H2AG
HIST1H2AL
HIST1H2AM
HIST1H2BC
HIST1H2BD
HIST1H2BG
HIST1H2BJ
HIST1H2BK
HIST1H2BO
HIST1H3B
HIST1H3C
HIST1H3G
HIST1H3H
HVCN1
ID3
IKZF3
IRF4
IRF8
ITPKB
KDM2B
KLHL14
KLHL6
KMT2A
KMT2C
KMT2D
LRRN3
LYN
LYST
MALT1
MAP2K1
MCL1
MEF2B
MEF2C
MPEG1
MTOR
MYC
MYD88
NFKBIA
NFKBIE
NFKBIZ
NOTCH1
NOTCH2
NOTCH3
NOTCH4
P2RY8
PAX5
PCLO
PIK3C2G
PIK3CD
PIK3R1
PIM1
PLCB1
POU2AF1
POU2F2
PRDM1
PRKCB
PTEN
PTPN6
RB1
REL
RHOH
RRAGC
S1PR2
SETD2
SGK1
SLC22A16
SMARCA4
SMARCB1
SOCS1
SPEN
STAT3
STAT6
SYK
TAF1
TBL1XR1
TCF3
TET2
TLR2
TMEM30A
TMSB4X
TNFAIP3
TNFRSF14
TP53
TRAF3
UBE2A
VMA21
XPO1
ZFHX3
ZMYM3
